# Supplementary material for: Transcriptomic signatures of rare variant impacts across sex and the X chromosome
Source: HGG Adv. 2025 May 31;6(3):100463. doi: 10.1016/j.xhgg.2025.100463 (PMC12214130; doi:10.1016/j.xhgg.2025.100463)
Supplement: Data S1. Table S1–S7 [file mmc2.xlsx]

## Sheet: supplemental_table_1
Supplemental Table 1: Change in z-score between within-sex and between-sex group across the x-chromosome and autosomes
Gene	chromosome	sex_stratified	within_sex_z	both_z	z_diff	between_sex_outlier_status	both_outlier_status	gwas_traits	opentargets_traits
ENSG00000004766	x	male	-1.55286	-2.70622	1.15336	control	outlier	Tonsillectomy, Other nutritional deficiency (PheCode 263)
ENSG00000005100	x	female	-2.04259	-2.80156	0.758968	control	outlier	Femur bone mineral density x serum urate levels interaction
ENSG00000006282	x	male	-2.11908	-2.54497	0.425895	control	outlier	Heel bone mineral density, Estimated glomerular filtration rate (creatinine, cystatin c), Hip index, Mononucleosis, Sex hormone-binding globulin levels, Estimated glomerular filtration rate (creatinine), Sex hormone-binding globulin levels adjusted for BMI, Triglyceride levels in non-type 2 diabetes, Reticulocyte count, Estimated glomerular filtration rate, Spermatogenesis-associated protein 20 l…
ENSG00000006757	aut	female	2.15345	2.50052	-0.347069	control	outlier
ENSG00000007174	x	female	2.68685	1.94137	0.745484	outlier	outlier	Cerebellum growth, Impulsivity, Femur bone mineral density x serum urate levels interaction, Myopia (pathological), RS-warfarin levels, Gamma glutamyl transferase levels, Tinnitus-related distress, Metabolite levels, Immune response to measles-mumps-rubella vaccine, X-24307 levels	Orphanet_244
ENSG00000007376	x	male	2.59008	1.90045	0.689634	outlier	outlier
ENSG00000007545	x	female	-1.65064	-2.61541	0.964774	control	outlier	Prostate cancer, Insulin-like growth factor 1 levels, Snoring, Atrial fibrillation, Epilepsy and lamotrigine-induced maculopapular eruptions, Right-hemisphere dorsal attention network to hippocampus white-matter structural connectivity
ENSG00000007908	x	female	2.03419	2.59675	-0.562565	control	outlier
ENSG00000008438	x	male	1.65829	2.63186	-0.973576	control	outlier
ENSG00000010030	x	male	2.82899	2.37589	0.453103	outlier	outlier	Systemic lupus erythematosus (MTAG), Systemic lupus erythematosus, Mean platelet volume, Platelet count during postpartum period, Platelet count, Multiple sclerosis, White blood cell count
ENSG00000011426	x	male	3.19525	1.19529	1.99996	outlier	outlier	Prostate cancer, Total cholesterol levels, Gangrenous vs non-gangrenous appendicitis, Red cell distribution width, Systolic blood pressure, Mean corpuscular hemoglobin
ENSG00000012223	x	male	1.85113	2.65911	-0.807987	control	outlier	Teratocarcinoma-derived growth factor 1 levels, COVID-19 (hospitalized covid vs population), Serum levels of protein RPLP2, Tonsillectomy, Serum levels of protein NME1, Alkaline phosphatase, tissue-nonspecific isozyme levels, Blood protein levels, Early-onset schizophrenia, Serum levels of protein SPACA3, Pyrroline-5-carboxylate reductase 1, mitochondrial levels, FYVE, RhoGEF and PH domain-contai…
ENSG00000012822	x	male	-2.32413	-2.58039	0.256259	control	outlier	CALCOCO1/IKBKG protein level ratio, Panic disorder, Estimated glomerular filtration rate (creatinine), CALCOCO1/PFKFB2 protein level ratio, CALCOCO1/TJAP1 protein level ratio, CALCOCO1/TBC1D23 protein level ratio, CALCOCO1/MAP3K5 protein level ratio, CALCOCO1/ERBIN protein level ratio, CALCOCO1/METAP2 protein level ratio, CALCOCO1/DCTN1 protein level ratio, CALCOCO1/VPS53 protein level ratio, CAL…
ENSG00000013288	x	male	-2.48391	-2.76312	0.279211	control	outlier	Epididymis-specific alpha-mannosidase levels, S-warfarin levels, Epididymis-specific alpha-mannosidase levels (MAN2B2.9251.28.3), Epididymis-specific alpha-mannosidase level in Chronic kidney disease with hypertension and no diabetes (9251_28), Serum levels of protein MAN2B2, Baseline memory in impaired cognition, Blood protein levels
ENSG00000013288	x	female	-3.12245	-2.12013	-1.00232	outlier	outlier	Epididymis-specific alpha-mannosidase levels, S-warfarin levels, Epididymis-specific alpha-mannosidase levels (MAN2B2.9251.28.3), Epididymis-specific alpha-mannosidase level in Chronic kidney disease with hypertension and no diabetes (9251_28), Serum levels of protein MAN2B2, Baseline memory in impaired cognition, Blood protein levels
ENSG00000014164	x	male	0.327133	3.41821	-3.09108	control	outlier	Cardiovascular delta age (difference between ECG-predicted and chronological age), Protein quantitative trait loci (liver), Neutrophil side scatter, Neutrophil forward scatter, White blood cell count, Neutrophil side fluorescence, Body fat percentage, S-6-hydroxywarfarin levels, Interleukin-18 levels
ENSG00000015153	x	male	0.111065	-2.54849	2.65955	control	outlier	1-oleoyl-3-linoleoyl-glycerol (18:1/18:2) levels, Glucoside xylosyltransferase 1 levels, Bone mineral density mean, Color vision defects (Deutan-Protan), COVID-19 (covid vs negative), 1-oleoyl-2-linoleoyl-glycerol (18:1/18:2) levels, Glucoside xylosyltransferase 1 level in Chronic kidney disease with hypertension and no diabetes (8229_1), COVID-19, Height
ENSG00000015479	x	female	2.22577	2.52723	-0.301461	control	outlier		Orphanet_600, EFO_0001356, MONDO_0018951
ENSG00000016391	x	male	0.443031	2.65043	-2.2074	control	outlier	Mean arterial pressure (BMI adjusted), Diastolic blood pressure (MTAG), Interleukin-17 receptor B levels (IL17RB.5084.154.3), CAMSIS occupational score (MTAG), ISEI occupational score (MTAG), Drinks per week, interleukin-17 receptor B levels, Treatment or medication use - amlodipine (UKB data field 20003_1140879802), interleukin 17 receptor B levels, Systolic blood pressure (MTAG), Educational at…
ENSG00000023191	x	female	-2.46782	-3.07267	0.604857	control	outlier	Height, Body mass index, CD4+ T cell-associated HIV-1 RNA-to-DNA ratio in long-term suppressive antiretroviral treated HIV-1
ENSG00000027869	x	male	2.21625	2.58804	-0.371785	control	outlier	Calcium levels, Plateletcrit, Hypothyroidism, Autoimmune thyroid disease, lymphocyte (absolute count, maximum, inv-norm transformed), Platelet count, lymphocyte (absolute count, mean, inv-norm transformed)
ENSG00000030110	x	female	-2.62821	-2.37895	-0.249259	outlier	outlier	eosinophil (absolute count, minimum, inv-norm transformed), Neutrophil percentage of granulocytes, Platelet count during second trimester of pregnancy, Platelet count, Eosinophil percentage of white cells, Eosinophil counts, Testicular germ cell tumor, Platelet-to-lymphocyte ratio, Plateletcrit, Mitochondrial DNA copy number, Hematological parameters, platelet count (minimum, inv-norm transformed…	EFO_0007985, EFO_0004309
ENSG00000038210	x	male	2.22053	2.72072	-0.50019	control	outlier	General cognitive ability, Helicobacter abundance in stool, Protein quantitative trait loci (liver), Attention deficit hyperactivity disorder, Type 1 diabetes, Tonsillectomy
ENSG00000039600	x	male	2.72544	1.70378	1.02167	outlier	outlier	Protein quantitative trait loci (liver), Glycated hemoglobin levels
ENSG00000039650	x	male	1.95676	2.70831	-0.751548	control	outlier	Bifunctional polynucleotide phosphatase/kinase levels	EFO_0009016, MONDO_0100062, MONDO_0013254
ENSG00000040531	x	female	2.17445	2.75097	-0.57653	control	outlier	Eosinophil side fluorescence, Tax1-binding protein 3 levels, Eosinophil forward scatter, Gut microbiota (bacterial taxa, hurdle binary method), Eosinophil side scatter, Eosinophil side scatter distribution width	MONDO_0009064, EFO_0009049, MONDO_0016239, Orphanet_213
ENSG00000042088	x	female	-2.61391	-2.31895	-0.294962	outlier	outlier	Uveal melanoma with chromosome 3 loss, Choroidal melanoma, Uveal melanoma with epithelioid cells, Uveal melanoma with any chromosomal aberration, Uveal melanoma
ENSG00000044524	x	male	0.4962	4.22159	-3.72538	control	outlier	Brain shape (segment 1), Vertex-wise cortical thickness, Right-hemisphere dorsal attention network to pallidum white-matter structural connectivity, rfMRI connectivity (ICA100 edge 659), Brain region volumes, Brain rsFMRI measurement (functional connectivity) (Net100_Pair11_42), Drinks per week, Tea consumption, Lobe attachment (rater-scored or self-reported), Brain morphology (MOSTest), Whole br…
ENSG00000047578	x	male	2.49476	2.80425	-0.309484	control	outlier	Response to placebo treatment in childhood asthma (FVC change), Gluconic acid levels, OTU99_40 (Proteobacteria) abundance, Cognitive domain scores for language or memory (pleiotropy), TestASV_42 (Alphaproteobacteria) abundance, R-warfarin levels, Adolescent idiopathic scoliosis, OTU97_39 (Proteobacteria) abundance, Common executive function, Whole brain grey matter density, High myopia	MONDO_0018772
ENSG00000048462	x	female	2.02569	2.81881	-0.793115	control	outlier
ENSG00000048545	x	female	4.09633	0.755173	3.34115	outlier	outlier		MONDO_0015993, Orphanet_1872, MONDO_0011193, Orphanet_1871
ENSG00000049247	x	female	-2.63716	-2.06987	-0.567293	outlier	outlier	Bioavailable testosterone levels, Height, Neutrophil side fluorescence distribution width
ENSG00000053371	x	male	-1.58986	-2.62716	1.0373	control	outlier	Aflatoxin B1 aldehyde reductase member 2 levels, Urinary metabolite levels in chronic kidney disease, Urinary metabolite modules (eigenmetabolites) in chronic kidney disease, Urine X-24462 levels in chronic kidney disease, Serum levels of protein AKR7A2, X-24462 levels, DNA methylation PhenoAge acceleration, Pre-treatment viral load in HIV-1 infection, Plasma X-24462 levels in chronic kidney dise…
ENSG00000057468	x	male	2.2278	3.34999	-1.12218	control	outlier	Cis-4-decenoate (10:1n6) (X-23293) levels, Breast dense area, Sib-shared facial trait 539; Facial segment 21; 3D morphology of the nose sides, Octanoylcarnitine levels (Biocrates platform), Nonsyndromic cleft palate, Quinone oxidoreductase levels, Attention function in attention deficit hyperactive disorder, Gut microbiota (bacterial taxa, hurdle binary method), C8 Carnitine levels in chronic kid…
ENSG00000063438	x	male	1.17854	2.55705	-1.37851	control	outlier
ENSG00000065621	x	female	2.98461	0.820284	2.16432	outlier	outlier	Heel bone mineral density x serum urate levels interaction, Systolic blood pressure (MTAG)
ENSG00000069248	x	male	-1.96828	-2.66046	0.692185	control	outlier	Hemoglobin A1c (HbA1c, mean, inv-norm transformed), Fasting glucose, Eosinophil counts, Takes medication for Diabetes/sugar?, Hemoglobin A1c (HbA1c, minimum, inv-norm transformed), Diabetes / "Sugar", AZU1/MPO protein level ratio, Hemoglobin A1c levels, Post-traumatic stress disorder, Type 2 diabetes, Bone mineral density mean, Diabetes mellitus (PheCode 250)	Orphanet_656, EFO_0004255
ENSG00000069696	x	male	2.28038	2.77373	-0.493347	control	outlier	Hodgkin's disease (PheCode 201)	MONDO_0005090, EFO_0000289, MONDO_0005180
ENSG00000069696	x	female	1.0365	2.63898	-1.60249	control	outlier	Hodgkin's disease (PheCode 201)	MONDO_0005090, EFO_0000289, MONDO_0005180
ENSG00000071794	x	male	-0.509019	-2.53971	2.03069	control	outlier	Polychlorinated biphenyl levels
ENSG00000072135	x	male	2.02102	2.70166	-0.680632	control	outlier
ENSG00000072310	x	female	1.81466	2.69746	-0.882795	control	outlier	Sex hormone-binding globulin levels, Vertex-wise cortical surface area, White blood cell count, Body mass index, Waist-to-hip ratio adjusted for BMI, Hematocrit, Alzheimer's disease or gastroesophageal reflux disease, Hemoglobin A1c (HbA1c, mean, inv-norm transformed), Hemoglobin A1c (HbA1c, minimum, inv-norm transformed), Hemoglobin A1c (HbA1c, maximum, inv-norm transformed), Waist circumference…
ENSG00000072501	aut	male	2.54366	1.23709	1.30656	outlier	outlier		MONDO_0016033
ENSG00000073169	x	female	-2.63193	-2.26131	-0.37062	outlier	outlier	Brain region volumes, Serum uric acid levels, Cerebrospinal fluid diacetylspermidine* levels, PLXNB2/SEMA7A protein level ratio, R-6-hydroxywarfarin levels, N-acetylputrescine levels
ENSG00000073598	x	female	2.78365	0.93232	1.85133	outlier	outlier
ENSG00000074800	x	male	-1.67925	-2.53666	0.857417	control	outlier	Blood protein levels
ENSG00000075043	x	male	0.639651	2.8261	-2.18645	control	outlier	Tuberculosis, Complement factor H-like 1 protein levels, Perceived intensity of neohesperidin dihydrochalcone, COVID-19 (covid respiratory support vs population), Complement factor H-related protein 3 levels, COVID-19 (hospitalized covid vs population)	HP_0001250, Orphanet_1949
ENSG00000075239	x	female	-2.79429	-2.37899	-0.415305	outlier	outlier	Acetyl-CoA acetyltransferase, mitochondrial levels, Scarlet fever	MONDO_0008760
ENSG00000075826	x	male	2.20329	2.59609	-0.392793	control	outlier	Height, Monounsaturated fatty acids to total fatty acids percentage (UKB data field 23454), Breast area percent density, Thiazide-induced adverse metabolic effects in hypertensive patients, Heel bone mineral density
ENSG00000076650	x	male	-2.60361	-2.42953	-0.174083	outlier	outlier	Heel bone mineral density, Thrombosis in response to liver transplant, Bone mineral density (spine), Parental longevity (combined parental age at death), Colorectal cancer, Bone ultrasound measurement (velocity of sound), Primary focal segmental glomerulosclerosis in chronic kidney disease, Gamma glutamyl transferase levels, Bone properties (heel), Lumbar spine bone mineral density, Bone mineral …
ENSG00000079257	x	male	-1.68636	-2.67249	0.986124	control	outlier
ENSG00000079974	x	male	1.51512	2.64898	-1.13386	control	outlier
ENSG00000080007	x	female	2.65316	2.3911	0.262056	outlier	outlier	Lysophosphatidylcholine levels
ENSG00000080819	x	male	2.44601	2.99293	-0.546916	control	outlier	CSF1 protein levels, Vascular endothelial growth factor receptor 3 levels, KIFBP/TBC1D23 protein level ratio, Oxygen-dependent coproporphyrinogen-III oxidase, mitochondrial levels	Orphanet_79273, MONDO_0007369, MONDO_0030048
ENSG00000080819	x	male	0.381925	-2.63937	3.02129	control	outlier	Oxygen-dependent coproporphyrinogen-III oxidase, mitochondrial levels, Vascular endothelial growth factor receptor 3 levels, CSF1 protein levels, KIFBP/TBC1D23 protein level ratio	Orphanet_79273, MONDO_0007369, MONDO_0030048
ENSG00000084072	x	male	-2.387	-2.82096	0.433956	control	outlier	Peptidyl-prolyl cis-trans isomerase E levels, Heel bone mineral density, Blood protein levels, Cold sores, Bone mineral density (Ward's triangle area), Peptidyl-prolyl cis-trans isomerase E levels (PPIE.5238.26.3), Serum levels of protein PPIE
ENSG00000085382	x	female	2.35385	2.83654	-0.482698	control	outlier	Weight, Multiple sclerosis, Thyroid stimulating hormone levels, Neuroblastoma, Smoking initiation, Protein quantitative trait loci (liver), Hip circumference adjusted for BMI	MONDO_0014764
ENSG00000085449	x	male	0.983546	2.93513	-1.95158	control	outlier	Red cell distribution width, TestASV_26 (Phascolarctobacterium) abundance
ENSG00000086065	x	male	1.99544	3.09302	-1.09758	control	outlier
ENSG00000087237	x	female	2.51747	2.01599	0.501489	outlier	outlier	1-stearoyl-2-linoleoyl-GPI (18:0/18:2) levels, Phosphatidylcholine-O_32:1_[M+H]1+/Phosphatidylcholine-P_32:0_[M+H]1+/Phosphatidylethanolamine-O_35:1_[M+H]1+ levels, Multi-trait sex score, Multi-trait sum score, Total lipids in small HDL (UKB data field 23573), Diisocyanate-induced asthma, Total Phosphatidylinositol levels, High density lipoprotein cholesterol levels, Alkylphosphatidylcholine (O-1…	EFO_0004732, EFO_0004612
ENSG00000087301	x	female	-2.42017	-2.61644	0.196274	control	outlier	Plasma 6-bromotryptophan levels in chronic kidney disease, Tinnitus, Metabolite levels (6-bromotryptophan), Orofacial clefts, Ayurvedic pitta prakriti specific rheumatoid arthritis, Peripheral arterial disease (traffic-related air pollution interaction), Cysteine sulfinic acid levels in elite athletes, Suberate (octanedioate) levels in elite athletes, 6-bromotryptophan levels, 5-bromotryptophan l…
ENSG00000088053	x	female	2.10313	2.63663	-0.533499	control	outlier		Orphanet_98885, MONDO_0019138, Orphanet_73271, MONDO_0013623
ENSG00000089127	x	male	2.68545	1.73108	0.954367	outlier	outlier	Blood protein levels, Colorectal cancer, COVID-19 (critical illness vs population), COVID-19 (hospitalized vs population), 2'-5'-oligoadenylate synthase 1 levels, COVID-19 infection or age-related macular degeneration (MTAG), COVID-19 (hospitalized covid vs population), Urate levels, COVID-19 with respiratory failure, 2'-5'-oligoadenylate synthase 1 levels (OAS1.10361.25.3), COVID-19 hospitalizat…
ENSG00000089159	x	male	2.34571	2.55188	-0.206169	control	outlier	C-reactive protein levels, LSP1/PXN protein level ratio, C-reactive protein levels (MTAG), Dupuytren's disease, Appendicular lean mass, Whole body fat mass (UKB data field 23100), Left ventricular end-systolic volume, GPKOW/PXN protein level ratio, Total cholesterol levels, Left ventricular mass to end-diastolic volume ratio, CEBPB/PXN protein level ratio, Mean spheric corpuscular volume, QT inte…
ENSG00000090273	x	female	1.68439	2.50805	-0.823657	control	outlier	Creatinine levels, Lipoprotein (a) levels, High density lipoprotein cholesterol levels, Triglycerides to total lipids ratio in small LDL, Insulin-like growth factor 1 levels, Triglycerides to total lipids ratio in large LDL, Triglyceride levels in very large HDL, Free cholesterol in VLDL (UKB data field 23420), Ratio of monounsaturated fatty acids to total fatty acids, Aspartate aminotransferase …
ENSG00000090470	x	female	2.56934	1.84715	0.722196	outlier	outlier
ENSG00000090857	x	male	2.36732	2.56423	-0.196917	control	outlier	wg lh intensity-contrast temporalpole, wg rh intensity-contrast temporalpole, wg lh intensity-contrast rostralanteriorcingulate, Alanine levels, wg rh intensity-contrast rostralanteriorcingulate, Fasting lactate, wg lh intensity-contrast middletemporal, Alanine--tRNA ligase, cytoplasmic levels, Body mass index, wg lh intensity-contrast bankssts
ENSG00000091039	x	male	-2.94964	-0.821791	-2.12785	outlier	outlier	Retinal vascular fractal dimension, Bone mineral density mean, Other specified benign mammary dysplasias (PheCode 610.8)
ENSG00000091409	x	male	-0.0562814	2.66589	-2.72217	control	outlier	Prostate cancer, Diabetic kidney disease, Cancer of prostate (PheCode 185), Varicose veins, Food allergy, Alanine aminotransferase level after methotrexate initiation in rheumatoid arthritis, Electrocardiogram morphology (amplitude at temporal datapoints), Elevated prostate specific antigen [PSA] (PheCode 796), Mean platelet volume, Prostate cancer (late onset), Platelet count, Childhood median s…	MONDO_0009183
ENSG00000091583	x	female	1.47121	2.64473	-1.17351	control	outlier	Cholesterol to total lipids in large VLDL percentage (UKB data field 23590), Sex hormone-binding globulin levels, Triglyceride levels, Cholesteryl esters to total lipids ratio in small LDL, Aspartate aminotransferase levels, Cholesteryl esters to total lipids ratio in medium VLDL, Non-HDL cholesterol levels, Hyperglyceridemia (PheCode 272.12), Cholesterol to total lipids ratio in large VLDL, Free…
ENSG00000092009	x	male	2.78932	0.831157	1.95817	outlier	outlier
ENSG00000092010	x	male	2.66211	2.38447	0.277642	outlier	outlier
ENSG00000092067	x	male	0.194511	2.74531	-2.5508	control	outlier	Monocyte percentage of white cells, Monocyte count, Sum eosinophil basophil counts, neutrophil (fraction, mean, inv-norm transformed), Basophil percentage of white cells, Eosinophil counts, monocyte (absolute count, maximum, inv-norm transformed), Neutrophil percentage of granulocytes, Eosinophil percentage of white cells, Basophil count, monocyte (absolute count, mean, inv-norm transformed), neu…	Orphanet_169142
ENSG00000095383	x	female	2.22076	2.51773	-0.29697	control	outlier	Post-traumatic stress disorder, Rate of ventricular enlargement, Severe influenza A (H1N1) infection, Hypertrophic obstructive cardiomyopathy (PheCode 425.11), Femur bone mineral density x serum urate levels interaction
ENSG00000100012	x	male	0.102601	4.06558	-3.96298	control	outlier
ENSG00000100012	x	male	1.45722	3.29176	-1.83453	control	outlier
ENSG00000100226	x	male	1.9095	2.52987	-0.620373	control	outlier	Sleep duration, Apolipoprotein A1 levels, Hand grip strength, Triglyceride levels, Hip circumference adjusted for BMI, C-reactive protein levels, Mean reticulocyte volume, High density lipoprotein cholesterol levels
ENSG00000100276	x	male	1.74618	2.69006	-0.943882	control	outlier	Mean platelet volume
ENSG00000100342	x	male	2.28234	2.65597	-0.37363	control	outlier	Nephritis; nephrosis; renal sclerosis (PheCode 580), Secondary hyperparathyroidism (of renal origin) (PheCode 588.2), Other disorders of arteries and arterioles (PheCode 447), Chronic Kidney Disease, Stage III (PheCode 585.33), Blood urea nitrogen (BUN, mean, inv-norm transformed), Apolipoprotein L1 level in Chronic kidney disease with hypertension and no diabetes (11510_51), Apolipoprotein L1 le…	Orphanet_656, EFO_0004236
ENSG00000100368	x	female	1.29123	2.94367	-1.65244	control	outlier	Blood protein levels, Cytokine receptor common subunit beta level in Chronic kidney disease with hypertension and no diabetes (10512_13), Rheumatoid arthritis, Atopic dermatitis, Eosinophil counts, Itch intensity from mosquito bite, Cytokine receptor common subunit beta levels (CSF2RB.10512.13.3), Serum levels of protein CSF2RB, Eosinophil percentage of white cells, Keloid scar (PheCode 701.4), M…	Orphanet_264675, EFO_0004842, EFO_0007991
ENSG00000100376	x	male	-1.91663	-2.95539	1.03876	control	outlier	height (minimum, inv-normal transformed), T2 brain MRIs Unsupervised Deep learning derived Imaging Phenotypes (dimension 103), Pulse pressure, Birth weight, Dentures, Height, Distal colorectal cancer, Facial morphology (segment 30), Chronotype, Vertex-wise cortical surface area, Male puberty timing (early vs. average onset voice breaking), Diverticular disease, alpha-Fetoprotein levels, Number of…
ENSG00000100385	x	female	2.62629	2.24372	0.382574	outlier	outlier	Asthma, Tuberculosis, Gamma-glutamylglycine levels in elite athletes, Eosinophil counts, Rheumatoid arthritis, Rheumatoid arthritis (ACPA-positive), eosinophil (absolute count, mean, inv-norm transformed), OSM levels, Juvenile idiopathic arthritis (oligoarticular or rheumatoid factor-negative polyarticular), Red cell distribution width, Interleukin-2 receptor subunit beta levels, L-selectin level…	Orphanet_169355
ENSG00000100399	x	male	2.61702	1.84472	0.772296	outlier	outlier	Feeling worry, Body mass index, Osteoarthritis (with total hip replacement), Lifetime major depressive disorder (SoftImpute), red cell diameter width (RDW, maximum, inv-norm transformed), Self-reported math ability (MTAG), Migraine, Knee osteoarthritis, Lymphocyte-to-monocyte ratio, Osteoarthritis (hip), Executive function (trail making test B), red cell diameter width (RDW, mean, inv-norm transf…
ENSG00000100448	x	male	1.11776	2.57687	-1.45911	control	outlier	Congenital heart disease (maternal effect), Conotruncal heart defects (maternal effects)
ENSG00000100450	x	male	2.41185	2.98917	-0.577316	control	outlier
ENSG00000100453	x	male	2.05518	2.68337	-0.628186	control	outlier	Granzyme B (analyte X14041.13) levels, Serum levels of protein GZMB, Vitiligo, GZMA/GZMB protein level ratio, GZMB protein levels, Granzyme B levels (GZMB.4133.54.2), Blood protein levels
ENSG00000100591	x	female	1.9006	3.99098	-2.09038	control	outlier
ENSG00000101017	x	male	3.29977	1.43434	1.86543	outlier	outlier	Low affinity immunoglobulin epsilon Fc receptor levels, Tumor necrosis factor receptor superfamily member 5 levels, CD27 on memory B cell, CD27 on CD24+ CD27+ B cell, CD40 levels, Rheumatoid arthritis, CD40 on CD14- CD16+ monocyte, Rheumatoid arthritis (ACPA-positive), IgD- CD27- B cell Absolute Count, CD27 on IgD- CD38- B cell, CD40 on CD14+ CD16+ monocyte, Stem cell factor levels, Crohn's disea…	MONDO_0011735, Orphanet_101090
ENSG00000101158	x	female	-2.37835	-2.53989	0.161541	control	outlier
ENSG00000101161	x	male	1.56605	2.72691	-1.16087	control	outlier	Height, Body mass index	Orphanet_791
ENSG00000101162	x	female	2.76924	2.4252	0.344045	outlier	outlier	Platelet count, Plateletcrit, Immature platelet fraction perturbation response (side fluorescence standard deviation of IPF at baseline measured by platelet-F dye), AXIN1/BANK1 protein level ratio, Platelet side fluorescence, platelet count (maximum, inv-norm transformed), platelet count (minimum, inv-norm transformed), Red blood cell count, Immature platelet fraction, Platelet distribution width…	EFO_0003060, MONDO_0007254, EFO_0004309, EFO_0004584, EFO_0007985, Orphanet_140957, EFO_0000305, EFO_0007984, EFO_0000181
ENSG00000101333	x	male	2.61	1.96785	0.64215	outlier	outlier	Initial pursuit acceleration, Height, Initial pursuit acceleration in psychotic disorders, Metabolic syndrome, Ischemic stroke in dyslipidemia, Evening vs. morning chronotype (self-assessed), Homostachydrine levels in elite athletes, Protein quantitative trait loci (liver), Childhood wheezing (mid-childhood remitting), Gluconic acid levels, Neutrophil count	MONDO_0000107, Orphanet_137888
ENSG00000101596	x	male	2.18284	2.88153	-0.698694	control	outlier	Nicotine withdrawal symptom count, Crohn's disease, Height, Telomere length (principal component 1), Height (weighted GWA), Highest math class taken (MTAG), Conotruncal heart defects, Free androgen index, Weight, Inflammatory bowel disease, Height (standard GWA), Body surface area, Body mass index, Sex hormone-binding globulin levels, Sex hormone-binding globulin levels adjusted for BMI, Educatio…	MONDO_0011323, Orphanet_1135, Orphanet_2250, MONDO_0016393, MONDO_0015238, Orphanet_269, MONDO_0001347
ENSG00000101745	x	female	1.06865	2.75241	-1.68376	control	outlier	Mean corpuscular volume, Ulcerative colitis (chronic) (PheCode 555.21), Mean corpuscular hemoglobin, Bone mineral density mean, Body mass index, Metabolic syndrome, Vascular endothelial function, Educational attainment, Uterine fibroids (MTAG), Scarlet fever, Red cell distribution width, Twisted gastrulation protein homolog 1 levels
ENSG00000102580	x	female	-2.64985	-2.38101	-0.268846	outlier	outlier	Body mass index, White matter microstructure (mode of anisotropy), Neuregulin-1, sensory and motor neuron-derived factor isoform levels
ENSG00000102886	x	male	3.14791	1.89755	1.25036	outlier	outlier	Whole body fat free mass (UKB data field 23101), Body mass index, Mean corpuscular hemoglobin concentration, Diastolic blood pressure
ENSG00000102921	x	male	2.114	2.83837	-0.724377	control	outlier	Eosinophil counts, Glucosuria (mild), eosinophil (absolute count, maximum, inv-norm transformed), Response to tocilizumab in rheumatoid arthritis, Sum eosinophil basophil counts, eosinophil (absolute count, mean, inv-norm transformed), Glucosuria, Eosinophil percentage of white cells
ENSG00000103550	x	male	1.95877	2.61867	-0.659905	control	outlier	Insomnia
ENSG00000103710	x	male	0.93335	2.54507	-1.61172	control	outlier	White matter hyperintensity volume, Serum creatinine levels, White matter hyperintensity volume (adjusted for hypertension), White matter hyperintensity volume x hypertension interaction (2df), Cognitive performance (memory) (longitudinal)
ENSG00000104154	x	male	0.486647	3.10912	-2.62248	control	outlier
ENSG00000104237	x	female	2.6166	2.26474	0.351857	outlier	outlier	Liver enzyme levels (gamma-glutamyl transferase), Coronary artery disease or factor VIII levels (pleiotropy), Alanine aminotransferase levels, Lysosomal Pro-X carboxypeptidase levels, Neutrophil count, Gut microbiota relative abundance (Ruminococcus belonging to family Erysipelotrichaceae), Red cell distribution width, Lung cancer in ever smokers, Gamma glutamyl transpeptidase, Serum titanium lev…	MONDO_0019200, Orphanet_791
ENSG00000104518	x	male	2.41923	3.05661	-0.637377	control	outlier	Neutrophil side fluorescence distribution width, Alanine aminotransferase levels, Mouth ulcers, C-reactive protein levels (MTAG), C-reactive protein levels, Monocyte count, Insomnia, C-reactive protein
ENSG00000104611	x	male	-1.95406	-2.62001	0.66595	control	outlier	High density lipoprotein cholesterol levels, Triglycerides, Height, Breast dense area, Fasting plasma glucose, Triglyceride levels
ENSG00000104774	x	male	2.44121	2.5002	-0.0589893	control	outlier	Serum levels of protein EID3, Cathepsin L1 levels, Red blood cell count	Orphanet_61, MONDO_0009561
ENSG00000105205	x	male	1.27584	3.42175	-2.14591	control	outlier	Eosinophil counts, Eosinophil forward scatter distribution width, eosinophil (fraction, maximum, inv-norm transformed), Delayed discounting (measured by MCQ at 24 years), eosinophil (fraction, minimum, inv-norm transformed), Neutrophil percentage of granulocytes, Basophil count, eosinophil (fraction, mean, inv-norm transformed), Basophil percentage of white cells, Eosinophil percentage of granulo…
ENSG00000105261	x	female	2.51839	1.06511	1.45327	outlier	outlier
ENSG00000105398	x	female	-0.102214	2.96637	-3.06858	control	outlier	5alpha-androstan-3alpha,17beta-diol disulfate levels, Androstenediol (3alpha, 17alpha) monosulfate (2) levels, 5alpha-androstan-3alpha,17beta-diol monosulfate (2) levels, Pregn steroid monosulfate levels, Serum metabolite levels, Metabolite levels (pregnen-diol disulfate; pregnenediol disulfate (C21H34O8S2); pregnen-diol disulfate C21H34O8S2), 25-hydroxyvitamin D levels (skin colour stratified), …
ENSG00000105402	x	male	2.48842	2.81467	-0.326255	control	outlier
ENSG00000105429	x	male	-2.50918	-2.02821	-0.480976	outlier	outlier	Height, Glucose levels, Pulse pressure, Waist-hip ratio, Color vision defects (Tritan)	MONDO_0019012
ENSG00000105559	x	male	2.55483	1.73704	0.817789	outlier	outlier	17-beta-hydroxysteroid dehydrogenase 14 levels, Reticulocyte fraction of red cells, COVID-19 (covid vs negative), Reticulocyte count, Immature fraction of reticulocytes, High light scatter reticulocyte count, Valine levels, Body size (confirmatory factor analysis Factor 21), Human milk oligosaccharide concentration (2'-fucosyllactose), Serum levels of protein HSD17B14, Mean corpuscular hemoglobin…
ENSG00000105612	x	male	-0.249812	-2.65515	2.40533	control	outlier	Immature fraction of reticulocytes
ENSG00000105643	x	male	1.9906	2.65851	-0.667909	control	outlier	Body size (confirmatory factor analysis Factor 21), Lymphocyte count, Heel bone mineral density, Height, Monocyte count, Monocyte percentage of white cells, Granulocyte percentage of myeloid white cells, Lymphocyte percentage of white cells, Neutrophil percentage of white cells, Neutrophils and lymphocytes in blood (confirmatory factor analysis Factor 35)
ENSG00000105679	x	male	2.26452	4.49636	-2.23184	control	outlier	Platelet count, LDL cholesterol levels, Albumin levels
ENSG00000105726	x	male	-2.05186	-2.56589	0.51403	control	outlier	Platelet count, Serum alkaline phosphatase levels, Plateletcrit, platelet count (minimum, inv-norm transformed), Neutrophil percentage of white cells, platelet count (maximum, inv-norm transformed), Response to fenofibrate (LDL cholesterol levels), Neutrophil count, platelet count (mean, inv-norm transformed), White blood cell count, Lymphocyte percentage of white cells, Reaction time, Butyrophil…
ENSG00000105784	x	male	1.85486	2.86618	-1.01132	control	outlier	PR interval in Tripanosoma cruzi seropositivity, Color vision defects (Tritan), Carbamazepine-induced hyponatremia in epilepsy, Blood protein levels, Bone mineral density mean
ENSG00000105939	x	male	2.71424	2.28835	0.42589	outlier	outlier	Primary biliary cholangitis, Lymphocyte count, COVID-19, platelet count (mean, inv-norm transformed), Height, Platelet count, Eosinophil counts, Eosinophil percentage of white cells, Multiple sclerosis, Plateletcrit, White blood cell count, eosinophil (fraction, mean, inv-norm transformed), white blood cell count (WBC, minimum, inv-norm transformed), lymphocyte (absolute count, mean, inv-norm tra…
ENSG00000105993	x	female	1.08116	2.73899	-1.65783	control	outlier	Waist circumference, Bone mineral density variability, JT interval, RS-6-hydroxywarfarin levels, Dry eye disease, Body mass index, Probable ATP-dependent RNA helicase DHX58 levels, DnaJ homolog subfamily B member 6 levels, Prefoldin subunit 2 levels	MONDO_0021018, Orphanet_34516
ENSG00000106536	x	female	0.8206	2.77741	-1.95681	control	outlier	Smoking initiation, Trauma exposure, Body mass index (MTAG), Educational attainment (years of education), Educational attainment, Lung function (FVC), Whole body fat mass (UKB data field 23100), Smoking status (ever vs never smokers), Personality traits or cognitive traits (multivariate analysis), Lung function (FEV1), Body mass index, Hand grip strength, Insomnia, Cognitive processing speed, Dri…
ENSG00000107018	x	female	2.00355	2.58866	-0.585109	control	outlier
ENSG00000107147	x	male	0.767823	3.48749	-2.71966	control	outlier	Bone mineral density mean, Highest math class taken (MTAG), Color vision defects (Deutan-Protan), Educational attainment, Memory decline in normal cognition, Memory decline in normal cognition x sex interaction	Orphanet_293181, MONDO_0020300, Orphanet_98784, MONDO_0017385
ENSG00000107187	x	male	0.794931	2.68588	-1.89095	control	outlier	Atrial fibrillation (MTAG), Red blood cell count, Serum levels of protein QSOX2, Hip circumference adjusted for BMI, Lung function (FVC), Atrial fibrillation, T4 levels, Sex hormone-binding globulin levels, Estimated glomerular filtration rate, Isolated hypothyroxinemia in pregnancy, Creatinine levels, Lung function (FEV1), Thyroid hormone levels, Blood protein levels, Body surface area	MONDO_0009091, Orphanet_231720
ENSG00000107262	x	male	-3.24789	-2.16543	-1.08246	outlier	outlier	Random glucose levels
ENSG00000107554	x	female	-2.54827	-2.42032	-0.127951	outlier	outlier	Height, Cataracts, Plasma X-21471 levels in chronic kidney disease, X-21471 levels, Bone mineral density mean, Gamma glutamyl transferase levels, DNMBP/STX4 protein level ratio, Alanine aminotransferase levels, Bioavailable testosterone levels, Direct bilirubin levels, X-21441 levels, DNMBP/TJAP1 protein level ratio, DNMBP/PTPN1 protein level ratio, Plasma X-21467 levels in chronic kidney disease…
ENSG00000107833	x	female	-2.69045	-2.48118	-0.209277	outlier	outlier
ENSG00000108342	x	female	2.03501	2.72801	-0.693	control	outlier	Granulocyte percentage of myeloid white cells, Sum neutrophil eosinophil counts, Lymphocyte percentage of white cells, Sum basophil neutrophil counts, Myeloid white cell count, White blood cell count, Neutrophil count, Neutrophil percentage of white cells, Granulocyte count, White blood cell count (neutrophil), Monocyte count, Asthma and cardiovascular disease
ENSG00000108349	x	female	-2.42918	-2.86744	0.438265	control	outlier	Free androgen index, Household income, Free testosterone levels
ENSG00000108587	x	female	2.44447	2.64157	-0.197103	control	outlier	General cognitive ability, Multi-trait sex score, Height, Cognitive performance (MTAG), Human milk oligosaccharide concentration (lacto-N-fucopentaose III) in secretors
ENSG00000108771	x	male	2.20306	2.78469	-0.581628	control	outlier	Mean spheric corpuscular volume, High density lipoprotein cholesterol levels, Estimated glomerular filtration rate (cystatin c), Aging, Thyroid peroxidase antibody positivity in pregnancy, Coronary artery disease, Fasting plasma glucose, Height, Estimated glomerular filtration rate (creatinine), Estimated glomerular filtration rate (creatinine, cystatin c), Fasting glucose
ENSG00000108784	x	female	-2.56823	-1.86678	-0.701448	outlier	outlier	Heel bone mineral density, Alpha-N-acetylglucosaminidase level in Chronic kidney disease with hypertension and no diabetes (15509_2), Weight (minimum, inv-normal transformed), Systolic blood pressure change trajectory, Fear of minor pain, Systolic blood pressure, What is your height? (cm, inv-normal transformed), Pulse pressure	MONDO_0014665, MONDO_0018937, Orphanet_581, MONDO_0009656
ENSG00000109424	x	male	0.406279	3.50474	-3.09846	control	outlier
ENSG00000110104	x	female	-2.49289	-2.76429	0.271402	control	outlier
ENSG00000110871	x	female	2.2449	2.61866	-0.373761	control	outlier	SIOPS occupational score (MTAG), CAMSIS occupational score (MTAG), ISEI occupational score (MTAG), C-reactive protein levels, C-reactive protein levels (MTAG), Educational attainment (years of education), Sex hormone-binding globulin levels
ENSG00000110887	x	male	0.996386	2.72773	-1.73135	control	outlier	Exploratory eye movement dysfunction in schizophrenia (mean eye scanning length), Smoking initiation, Nicotine dependence and major depression (severity of comorbidity), General cognitive ability, Opioid addiction, Mean platelet volume
ENSG00000111300	x	male	2.41154	2.50758	-0.0960472	control	outlier	Coronary artery disease or factor XI levels (pleiotropy), Morning person, Stable angina pectoris, Urate levels, Hemoglobin concentration, Blood urea nitrogen levels, Total cholesterol levels, Serum levels of protein ICAM2, Type 1 diabetes, Phosphoglycerides levels, High density lipoprotein cholesterol levels, Do you drink alcohol?, Ratio of saturated fatty acids to total fatty acids, Oral cavity …
ENSG00000111331	x	female	2.32092	2.65819	-0.337267	control	outlier	Vitamin D levels or COVID-19 (MTAG), High density lipoprotein cholesterol levels, Chronic lymphocytic leukemia, Alcohol consumption (drinkers vs non-drinkers), Myocardial infarction, Major depressive disorder or severe COVID-19 (pleiotropy), Height, Alcohol consumption, HDL cholesterol levels, COVID-19 with respiratory failure requiring mechanical ventilation, HDL cholesterol, Severe COVID-19 or …
ENSG00000111445	x	male	-0.434793	-2.66128	2.22649	control	outlier	IDP dMRI ProbtrackX ISOVF ilf r, IDP dMRI ProbtrackX ISOVF ifo r, IDP dMRI TBSS ISOVF Posterior corona radiata L, Whole brain restricted isotropic diffusion (multivariate analysis), Physiological traits, IDP dMRI ProbtrackX ISOVF ilf l, Dyslexia, Obesity-related traits
ENSG00000111537	x	female	2.45555	3.11877	-0.663212	control	outlier
ENSG00000111671	x	male	2.21991	2.76125	-0.541338	control	outlier	Colorectal cancer
ENSG00000111679	x	male	2.82851	2.33499	0.493521	outlier	outlier	Response to paliperidone in schizophrenia (Multivariate), Cysteine s-sulfate levels, High-sensitivity cardiac troponin I concentration
ENSG00000111711	x	male	2.5361	2.39847	0.137632	outlier	outlier	Total bilirubin levels, Direct bilirubin levels
ENSG00000111732	x	male	2.7583	1.95046	0.807843	outlier	outlier	Alzheimer disease and age of onset	Orphanet_101089, Orphanet_183666, MONDO_0011528, MONDO_0015976
ENSG00000112078	x	male	2.64134	1.54307	1.09827	outlier	outlier	Platelet forward scatter, Immature platelet count, Mean platelet volume, Platelet large cell ratio, Platelet side fluorescence, Platelet count during first trimester of pregnancy, Immature platelet fraction, high density lipoprotein cholesterol (HDLC, mean, inv-norm transformed), Platelet count, Congenital solitary functioning kidney, Platelet count during second trimester of pregnancy, Platelet …
ENSG00000112245	x	male	0.442055	2.53032	-2.08827	control	outlier	Metabolic syndrome, Body mass index (MTAG), Body mass index, Total testosterone levels, Maternal nondisjunction of chromosome 21 (mothers vs fathers)
ENSG00000112394	x	male	1.57134	3.9312	-2.35985	control	outlier	Tyrosine levels, Red blood cell count, Tryptophan levels, Psoriatic arthritis, Mean corpuscular hemoglobin, Color vision defects (Tritan), Metabolite levels, Mean corpuscular volume, Mean reticulocyte volume, Gamma-glutamyltyrosine levels, Smoking status (standard GWA), Urinary tyrosine to urinary creatinine ratio, Height, Metabolite levels (tyrosine), Serum uric acid levels, Bisphosphonate-assoc…
ENSG00000112494	x	female	-2.56668	-1.60889	-0.957796	outlier	outlier	Bone mineral density mean, N-acetylglucosaminylasparagine levels, Metabolite levels (N-acetylglucosaminylasparagine), Urine N-acetylglucosaminylasparagine levels in chronic kidney disease, N-acetylglucosamine/n-acetylgalactosamine levels, Serum metabolite levels, Initial alcohol sensitivity, Skin reflectance (Melanin index), Metabolite levels (N-acetylglucosamine/N-acetylgalactosamine), Urine N-a…
ENSG00000112494	x	male	-3.55022	-2.13712	-1.41309	outlier	outlier	Bone mineral density mean, N-acetylglucosaminylasparagine levels, Metabolite levels (N-acetylglucosaminylasparagine), Urine N-acetylglucosaminylasparagine levels in chronic kidney disease, N-acetylglucosamine/n-acetylgalactosamine levels, Serum metabolite levels, Initial alcohol sensitivity, Skin reflectance (Melanin index), Metabolite levels (N-acetylglucosamine/N-acetylgalactosamine), Urine N-a…
ENSG00000112576	x	male	1.55227	2.8798	-1.32753	control	outlier	Red cell distribution width, Lymphocyte count, Multi-trait sex score, red blood cell count (RBC, minimum, inv-norm transformed), Vaginal microbiome MetaCyc pathway (PWY-6562|norspermidine biosynthesis), Reticulocyte count, Crohn's disease, Mean corpuscular hemoglobin, mean corpuscular hemoglobin (MCH, mean, inv-norm transformed), red cell diameter width (RDW, mean, inv-norm transformed), Metaboli…
ENSG00000112619	x	female	2.82149	2.36077	0.46072	outlier	outlier	Body mass index, Pulse pressure, Systolic blood pressure, Whole body fat mass (UKB data field 23100), Body mass index (MTAG)	Orphanet_99001, Orphanet_75377, Orphanet_791, Orphanet_1872, MONDO_0019200, Orphanet_99000, MONDO_0020381, MONDO_0008210
ENSG00000112651	x	male	1.70253	2.51334	-0.810803	control	outlier
ENSG00000113248	x	male	2.57031	2.23638	0.333937	outlier	outlier
ENSG00000113249	x	male	0.731388	2.69814	-1.96675	control	outlier	Hepatitis A virus cellular receptor 1 levels (HAVCR1.9021.1.3), Phospholipids to total lipids ratio in chylomicrons and extremely large VLDL, Kidney Injury Molecule levels, Triglycerides, Triglycerides in large VLDL, Total cholesterol in very large VLDL, HAVCR1 protein levels, Ratio of polyunsaturated fatty acids to monounsaturated fatty acids, Free cholesterol in large VLDL, Free cholesterol lev…
ENSG00000113269	x	male	0.476938	2.60857	-2.13163	control	outlier	White blood cell count, Pulse pressure, Systolic blood pressure, Psychophysical visual disturbances (PheCode 368.91), Height, Hip shape mode 4, CAMSIS occupational score (MTAG), Pre-treatment viral load in HIV-1 infection, LDL cholesterol, Surgical hip osteoarthritis, Alzheimer's disease in non-APOE e4 carriers, ISEI occupational score (MTAG), SIOPS occupational score (MTAG), Systolic blood press…
ENSG00000113272	x	male	3.31082	1.68922	1.62161	outlier	outlier	Red cell distribution width, Probable tRNA(His) guanylyltransferase levels, Probable tRNA(His) guanylyltransferase level in Chronic kidney disease with hypertension and no diabetes (18215_5)
ENSG00000113971	x	male	3.15873	1.99266	1.16607	outlier	outlier		Orphanet_93589, MONDO_0017417, Orphanet_294415, MONDO_0017842, MONDO_0009966, Orphanet_655, MONDO_0019005
ENSG00000114124	x	female	2.29569	2.99658	-0.700894	control	outlier
ENSG00000114127	x	male	2.40912	2.68	-0.270883	control	outlier	Mean spheric corpuscular volume, Total cholesterol levels, Eosinophil counts, Mosquito bite size, Triglyceride levels, Waist-hip ratio, Height, eosinophil (absolute count, mean, inv-norm transformed), Sex hormone-binding globulin levels, Heel bone mineral density, Peak expiratory flow, Low density lipoprotein cholesterol levels, Sex hormone-binding globulin levels adjusted for BMI, Asthma, Smokin…
ENSG00000114416	x	female	1.73745	3.00552	-1.26806	control	outlier	Educational attainment (years of education), Ischemic stroke in hypertension, Eating disorder in bipolar disorder, Bipolar disorder and eating disorder, Schizophrenia (MTAG), Mastocytosis, Reaction time, Schizophrenia, Schizophrenia vs autism spectrum disorder (ordinary least squares (OLS)), Age when finished full-time education (standard GWA), Externalizing behaviour (multivariate analysis), Cog…
ENSG00000114503	x	male	0.200916	-2.56275	2.76367	control	outlier
ENSG00000114770	x	male	-2.28236	-2.64486	0.362499	control	outlier	White blood cell count, Metabolic syndrome, mean corpuscular volume (MCV, maximum, inv-norm transformed), Mean corpuscular hemoglobin concentration, Neutrophil count, red cell diameter width (RDW, minimum, inv-norm transformed), mean corpuscular volume (MCV, minimum, inv-norm transformed), Platelet count, Red cell distribution width, Beta-citrylglutamate levels, mean platelet volume (MPV, maximum…
ENSG00000115009	x	female	0.49791	2.71607	-2.21816	control	outlier	Asthma (childhood onset), Ulcerative colitis, Inflammatory bowel disease, Eating disorders (purging via substances)
ENSG00000115267	x	male	2.55422	1.79748	0.756732	outlier	outlier	Lymphocyte count, White blood cell count, Psoriasis, Type 1 diabetes, HDL cholesterol levels, Serum urate levels, Bone mineral density mean, Systemic lupus erythematosus, Eosinophil counts, Neutrophil count, Oral lichen planus, Autoimmune thyroid disease, Inflammatory bowel disease, Psoriasis or type 2 diabetes (trans-disease meta-analysis)(opposite effect), Anti-N-methyl-D-aspartate receptor enc…	MONDO_0008429, MONDO_0018866, Orphanet_51
ENSG00000115267	x	male	2.12727	2.55762	-0.430344	control	outlier	X-12127 levels, Serum urate levels, Psoriasis or coronary artery disease, Type 1 diabetes, Autoimmune thyroid disease, Lymphocyte count, Selective IgA deficiency, Height, Psoriasis, Systemic lupus erythematosus, HDL cholesterol levels, Psoriatic arthropathy (PheCode 696.42), Anti-N-methyl-D-aspartate receptor encephalitis, Chronic inflammatory diseases (ankylosing spondylitis, Crohn's disease, ps…	MONDO_0008429, MONDO_0018866, Orphanet_51
ENSG00000115274	x	male	2.91035	2.39052	0.519823	outlier	outlier
ENSG00000115415	x	female	2.35789	2.90869	-0.550803	control	outlier	Systemic lupus erythematosus (MTAG), Brain morphology (MOSTest), Protein quantitative trait loci (liver), Vertex-wise sulcal depth, Height, Eosinophil counts, Neutrophil percentage of granulocytes, Vertex-wise cortical surface area, JT interval (sulfonylurea treatment interaction), Birth weight, Juvenile idiopathic arthritis (oligoarticular or rheumatoid factor-negative polyarticular), Mean plate…	MONDO_0013599, Orphanet_319595, Orphanet_1334, Orphanet_391311
ENSG00000115468	x	female	-2.19884	-2.63546	0.436614	control	outlier	Aspartate aminotransferase (AST, mean, inv-norm transformed), Aspartate aminotransferase levels, Alanine aminotransferase levels, Liver enzyme levels (alanine transaminase), Total bilirubin levels, Alanine transaminase (ALT, maximum, inv-norm transformed), Alanine transaminase (ALT, mean, inv-norm transformed), Aspartate aminotransferase (AST, minimum, inv-norm transformed), Gamma glutamyl transf…
ENSG00000115486	x	male	-2.21749	-2.9642	0.746711	control	outlier	Basophil (fraction, minimum, inv-norm transformed), Ischemic heart disease (PheCode 411), Heart attack, Enlarged prostrate (Benign prostatic hyperplasia), Basophil side fluorescence distribution width, Basophil (absolute count, maximum, inv-norm transformed), Basophil forward scatter distribution width, mean corpuscular hemoglobin concentration (MCHC, mean, inv-norm transformed), red cell diamete…	Orphanet_98434, MONDO_0012570, Orphanet_91135, MONDO_0010187
ENSG00000115919	x	male	0.901542	2.8799	-1.97836	control	outlier	Serum total protein levels, Platelet count, Protein quantitative trait loci, N-formylanthranilic acid levels, Hematemesis (PheCode 578.1), Asthma, Serum levels of protein KYNU, Bone mineral density mean, Breast dense area, DCXR/KYNU protein level ratio, Kynureninase levels, Hyperopia, Neurological blood protein biomarker levels, Xanthurenate levels, Kynureninase levels (KYNU.4559.64.2), White blo…	MONDO_0060555, MONDO_0020831
ENSG00000116128	x	female	2.52165	2.49694	0.0247007	outlier	outlier	Body mass index (MTAG), White blood cell count, Lung function (FEV1), Educational attainment, Body mass index, Height, Adult body size, Adverse response to chemotherapy in colorectal cancer (FOLFOX) (Hand foot syndrome), Neutrophil count, White blood cell count (neutrophil), Chronic obstructive pulmonary disease liability (machine learning-based score), Lysophosphatidic acid phosphatase type 6 le…
ENSG00000116703	x	male	2.19282	2.95379	-0.76097	control	outlier
ENSG00000117305	x	female	-2.22006	-2.54589	0.325824	control	outlier	Immature fraction of reticulocytes, Anxiety, Alpha-L-fucoside fucohydrolase levels	MONDO_0009520
ENSG00000117335	x	male	-2.54283	-2.14186	-0.400972	outlier	outlier	Parental longevity (mother's age at death or mother's attained age), Febrile seizures, Immune response to measles vaccine (measles-specific neutralising antibody titre), White blood cell count	MONDO_0016244, MONDO_0013040, Orphanet_2134, Orphanet_93576
ENSG00000117594	x	male	0.33681	3.18074	-2.84393	control	outlier
ENSG00000117640	x	male	-1.83827	-2.59053	0.752259	control	outlier	Hemoglobin, Hematocrit, Red blood cell count, Hemoglobin concentration, Waist-hip ratio, Depression severity x hours spent watching television interaction
ENSG00000118017	x	male	2.38269	2.54541	-0.162717	control	outlier
ENSG00000118894	x	female	-2.22194	-2.54584	0.323898	control	outlier
ENSG00000118972	x	female	2.65658	2.03707	0.619511	outlier	outlier	Serum phosphate levels, Coronary artery calcification	MONDO_0008660, EFO_0000311, Orphanet_89937, EFO_0009383, Orphanet_306661
ENSG00000119041	x	female	1.29592	2.64013	-1.34421	control	outlier
ENSG00000119673	x	male	2.98728	2.41238	0.574902	outlier	outlier	Dodecadienoate (12:2) levels, Dodecadienoate (12:2) (X-21343) levels, Branched-chain, straight-chain, or cyclopropyl 12:1 fatty acid (X-22764) levels, X-24747 levels, Branched-chain, straight-chain, or cyclopropyl 12:1 fatty acid levels, X-21343 levels, Urinary metabolite levels in chronic kidney disease, Plasma branched-chain, straight-chain, or cyclopropyl 12:1 fatty acid* levels in chronic kid…
ENSG00000119917	x	female	2.28584	2.58687	-0.301029	control	outlier
ENSG00000119917	x	male	2.57793	2.34747	0.23046	outlier	outlier
ENSG00000120332	x	male	0.149878	2.97964	-2.82976	control	outlier	Anti-Mullerian hormone levels in pre-menopausal women of late reproductive age, Gout, Height, Educational attainment, Diastolic blood pressure, Neurocognitive measure (immediate recall) in obsessive-compulsive disorder, Regional cortical thickness (paracentral)
ENSG00000120451	x	female	-2.3731	-2.52214	0.14904	control	outlier	Blood pressure (pleiotropy model 2 SBP adjusted for estimated causal effects x DBP), Pulse pressure, Blood pressure (pleiotropy model 1 DBP adjusted for estimated causal effects x SBP), Metabolic biomarkers (multivariate analysis), Whole body fat mass (UKB data field 23100), Femur bone mineral density x serum urate levels interaction, Body mass index, Body fat percentage
ENSG00000120963	x	male	2.58467	2.09132	0.493354	outlier	outlier
ENSG00000121310	x	male	-2.59281	-2.3135	-0.279302	outlier	outlier	Non-HDL cholesterol levels, Total cholesterol levels, Low density lipoprotein cholesterol levels
ENSG00000121316	x	male	-2.58456	-1.98613	-0.598429	outlier	outlier	Monocyte percentage of white cells, Bone mineral density mean, Response to amphetamines
ENSG00000122188	x	male	0.716394	3.38446	-2.66807	control	outlier	Breast cancer, Activated & resting CD4 regulatory T cell %CD4 regulatory T cell, Resting CD4 regulatory T cell %CD4 regulatory T cell, Activated & secreting CD4 regulatory T cell %CD4 regulatory T cell, Secreting CD4 regulatory T cell %CD4 regulatory T cell
ENSG00000122194	x	male	-0.0502225	2.50007	-2.5503	control	outlier	Paralysis/spasm of vocal cords or larynx (PheCode 473.3), Cholesteryl esters to total lipids in medium VLDL percentage (UKB data field 23596), Angiostatin levels, Lipoprotein (a) levels, Triglycerides to total lipids in small LDL percentage (UKB data field 23628), Cholesteryl esters to total lipids in medium HDL percentage (UKB data field 23641), Plasminogen levels, Estimated glomerular filtratio…	Orphanet_97231, MONDO_0019946, Orphanet_722, EFO_0000612, MP_0001914, MONDO_0009009
ENSG00000122386	x	female	2.68047	2.1927	0.487772	outlier	outlier
ENSG00000122643	x	male	1.70443	3.9366	-2.23217	control	outlier	Cytosolic 5-nucleotidase 3A levels, Red blood cell count, mean corpuscular volume (MCV, minimum, inv-norm transformed), Red cell distribution width, Orotic acid levels, INPP1/NT5C3A protein level ratio, CLIP2/NT5C3A protein level ratio, Orotate levels, Mean spheric corpuscular volume, RBC levels of UDP-N-acetyl-D-glucosamine, X-12127 levels, red cell diameter width (RDW, mean, inv-norm transforme…	Orphanet_35120, MONDO_0009946
ENSG00000122884	x	female	1.79218	2.50468	-0.712501	control	outlier	Alanine aminotransferase levels, Free cholesterol to total lipids ratio in small HDL, Height (maximum, inv-normal transformed), height (mean, inv-normal transformed), height (minimum, inv-normal transformed), Total cholesterol levels, LDL cholesterol levels, Height
ENSG00000122912	x	male	0.7343	2.6875	-1.9532	control	outlier	Secondary malignant neoplasm of digestive systems (PheCode 198.3), Estimated glomerular filtration rate (creatinine), Cognitive function (kinship model), Cognitive function (mixed linear model), Stimulant dependence, Multi-trait sex score, Brain morphology (MOSTest)
ENSG00000124233	x	female	2.51372	1.8621	0.651617	outlier	outlier
ENSG00000124469	x	male	0.530791	3.31731	-2.78652	control	outlier
ENSG00000124588	x	male	-2.57853	-1.95457	-0.623963	outlier	outlier	Protein quantitative trait loci (liver), Ribosyldihydronicotinamide dehydrogenase [quinone] levels (NQO2.9754.33.3), Serum levels of protein NQO2, Metabolite levels (pterin), Cleft lip with or without cleft palate, Ribosyldihydronicotinamide dehydrogenase [quinone] levels, Blood protein levels, S-arrestin levels
ENSG00000124721	x	male	1.88325	2.84714	-0.963894	control	outlier	Blood urea nitrogen (BUN, minimum, inv-norm transformed), Blood urea nitrogen (BUN, mean, inv-norm transformed), Type 2 diabetes, Femur bone mineral density x serum urate levels interaction, 3-month functional outcome in ischaemic stroke (modified Rankin score), Hand Osteoarthritis, Blood urea nitrogen (BUN, maximum, inv-norm transformed), Vaginal microbiome MetaCyc pathway (PWY-6383|mono-trans, …
ENSG00000125450	x	female	2.02798	2.6974	-0.669425	control	outlier	Brain orotidine levels, Waist-hip ratio, Trauma exposure, Plasma orotidine levels in chronic kidney disease, Sex hormone-binding globulin levels adjusted for BMI, Systemic sclerosis, Urine orotidine levels in chronic kidney disease, Sex hormone-binding globulin levels	EFO_0004255
ENSG00000125450	x	female	0.70221	2.79093	-2.08872	control	outlier	Plasma orotidine levels in chronic kidney disease, Sex hormone-binding globulin levels adjusted for BMI, Urine orotidine levels in chronic kidney disease, Trauma exposure, Systemic sclerosis, Sex hormone-binding globulin levels, Waist-hip ratio, Brain orotidine levels	EFO_0004255
ENSG00000126226	x	female	-2.74128	-2.48959	-0.251685	outlier	outlier	Clostridium difficile infection in multiple myeloma, Dual specificity mitogen-activated protein kinase kinase 2 levels, Protein Z-dependent protease inhibitor levels (SERPINA10.13119.26.3), Ebbinghaus illusion (overestimation), Serum levels of protein SERPINA10, Coagulation Factor VII levels, Mean corpuscular volume, Protein quantitative trait loci (liver), Atrial fibrillation (MTAG), Mean corpus…
ENSG00000126524	x	female	-2.318	-2.53456	0.216566	control	outlier	Ribosome maturation protein SBDS levels, Smoking initiation, Cyclin-dependent kinases regulatory subunit 1 levels	MONDO_0009833
ENSG00000126545	x	male	2.61199	1.8285	0.783493	outlier	outlier
ENSG00000126934	x	female	1.90518	2.54588	-0.640704	control	outlier	Lymphocyte count, High-sensitivity cardiac troponin T levels (MTAG), White blood cell count, Height, Body mass index, High-sensitivity cardiac troponin T levels, Educational attainment, ARG1/PKLR protein level ratio, Waist circumference adjusted for body mass index, High-sensitivity cardiac troponin I concentration (MTAG), Telomere length (principal component 1), Tonsillectomy	Orphanet_1340, EFO_0000311, EFO_0000756, MONDO_0018997, MONDO_0015280, Orphanet_217026, Orphanet_1342
ENSG00000126952	aut	female	0.202812	2.59822	-2.39541	control	outlier
ENSG00000127412	x	male	0.61352	2.61738	-2.00386	control	outlier	Abnormal results of function study of pulmonary system (PheCode 514.1), Type 2 diabetes
ENSG00000127481	x	male	-1.08027	-3.04295	1.96267	control	outlier	Height, Composite immunoglobulin trait (IgA/IgG)
ENSG00000127533	x	female	2.50733	1.98547	0.521864	outlier	outlier	Platelet reactivity in response to PAR-4
ENSG00000127884	x	male	2.42394	3.1621	-0.738158	control	outlier	Serum metabolite levels, Lifespan, Major adverse cardiovascular events in response to aspirin and clopidogrel treatment, Metabolite levels (acisoga)	MONDO_0016815, MONDO_0009723
ENSG00000127952	x	male	2.69189	2.24457	0.447317	outlier	outlier	CAMSIS occupational score (MTAG), Mean platelet volume, White blood cell count, Creatinine levels, Heat shock protein beta-1 levels, Low density lipoprotein cholesterol levels, Estimated glomerular filtration rate, Apolipoprotein B levels, mean platelet volume (MPV, maximum, inv-norm transformed), Fasting glucose, Eosinophil counts, white blood cell count (WBC, minimum, inv-norm transformed), NAD…
ENSG00000128253	x	female	1.22012	3.81134	-2.59122	control	outlier
ENSG00000128578	x	male	-0.246634	3.8277	-4.07433	control	outlier	Hemoglobin concentration
ENSG00000128829	x	female	-2.38198	-2.88021	0.498231	control	outlier	Mean corpuscular hemoglobin, ELOA/SRP14 protein level ratio, Mean corpuscular hemoglobin concentration, Endometrial cancer, red cell diameter width (RDW, minimum, inv-norm transformed), Mannitol/sorbitol levels in elite athletes, mean corpuscular hemoglobin (MCH, mean, inv-norm transformed), Systolic blood pressure, Platelet distribution width, Diastolic blood pressure, mean corpuscular hemoglobi…	Orphanet_199241
ENSG00000129009	x	male	-0.784699	-2.57303	1.78833	control	outlier	Height (weighted GWA), Hip circumference adjusted for BMI, Urate levels, Height (standard GWA), Serum levels of protein ISLR2, Blood protein levels, Hodgkin's lymphoma
ENSG00000129691	x	female	-2.0573	-2.94538	0.888087	control	outlier	Menopause (age at onset), Venous thromboembolism
ENSG00000129744	x	male	2.53686	1.17056	1.3663	outlier	outlier	Colorectal cancer x milk intake interaction, DNA methylation variation (age effect), Multiple metachronous adenoma, Alcohol consumption x hours spent using computers interaction
ENSG00000130383	x	female	0.839488	3.74379	-2.9043	control	outlier	Alpha-(1,3)-fucosyltransferase 5 levels, Pneumonia, Alpha-(1,3)-fucosyltransferase 5 levels (FUT5.4549.78.2)
ENSG00000130560	x	female	-2.43483	-2.7113	0.276462	control	outlier	PSMD9/UBAC1 protein level ratio, Lung adenocarcinoma (survival time) in never smokers, Reticulocyte count, HMBS/UBAC1 protein level ratio, Reticulocyte fraction of red cells
ENSG00000130589	x	female	2.29491	2.55159	-0.256677	control	outlier	Triglycerides to total lipids ratio in very large VLDL, Cholesteryl esters to total lipids ratio in small VLDL, Femur bone mineral density x serum urate levels interaction, Phospholipids to total lipids ratio in medium VLDL, Cholesteryl esters to total lipids ratio in large VLDL, Cholesterol to total lipids ratio in large VLDL, Cholesterol to total lipids ratio in small VLDL, Triglycerides to tot…
ENSG00000130703	x	female	2.50436	2.19394	0.310427	outlier	outlier	Educational attainment, Reticulocyte fraction of red cells, Cortical thickness, Estimated glomerular filtration rate, Vertex-wise sulcal depth, Femoral neck bone mineral density, Mean platelet volume, Vertex-wise cortical thickness, High light scatter reticulocyte count, Lymphocyte count, Lumbar spine bone mineral density, High light scatter reticulocyte percentage of red cells, Bipolar disorder …
ENSG00000130714	x	female	-2.51952	-2.39635	-0.123175	outlier	outlier	Serum urate levels	Orphanet_370968, Orphanet_588, MONDO_0018277, MONDO_0000171, MONDO_0012248, Orphanet_86812, Orphanet_370959, MONDO_0018939, MONDO_0018278
ENSG00000130787	x	female	1.98234	2.56985	-0.587509	control	outlier	Alzheimer’s disease polygenic risk score (upper quantile vs lower quantile), Whole body fat free mass (UKB data field 23101), Waist-to-hip ratio adjusted for BMI, Waist circumference adjusted for body mass index, Parkinson's disease or first degree relation to individual with Parkinson's disease, A body shape index, Apolipoprotein A1 levels, Hip index, Height, Schizophrenia, Waist-hip index, Fibr…
ENSG00000131042	x	male	2.34719	2.96111	-0.61392	control	outlier	Leukocyte immunoglobulin-like receptor subfamily B member 2 levels (LILRB2.5633.65.3), Nonsyndromic cleft lip, Apolipoprotein A1 levels, Leukocyte immunoglobulin-like receptor subfamily B member 2 levels, Post bronchodilator FEV1/FVC ratio, Total cholesterol levels, HDL cholesterol levels x short total sleep time interaction (2df test), Serum levels of protein LILRB2, Leukocyte immunoglobulin-lik…
ENSG00000131849	x	male	0.730048	2.64859	-1.91854	control	outlier
ENSG00000132155	x	male	2.92223	2.43168	0.490547	outlier	outlier	What is your height? (cm, inv-normal transformed), Total testosterone levels, Electrocardiogram morphology (amplitude at temporal datapoints), Height, height (mean, inv-normal transformed), Body fat percentage (adjusted for testosterone and SHBG), Multi-trait sum score, Red blood cell count, Waist-hip index, Cholesterol, total, Waist circumference adjusted for body mass index, Chronic obstructive…	EFO_0000407, MONDO_0015470, Orphanet_154, MONDO_0018997, EFO_0000182, EFO_1001502, EFO_0000311, MONDO_0007893
ENSG00000132259	x	male	0.876429	3.15192	-2.27549	control	outlier
ENSG00000132259	x	female	1.71344	2.77183	-1.05839	control	outlier
ENSG00000132646	x	male	2.42045	2.5465	-0.12605	control	outlier	Height
ENSG00000132792	x	male	-1.77104	-2.53841	0.767373	control	outlier	Fasting glucose, Childhood body mass index, California verbal learning test score, Falling risk, Telomere length (principal component 1), Body size at age 10, Bone mineral density
ENSG00000132972	x	male	2.5838	1.86141	0.722396	outlier	outlier	Ischemic stroke in hypertension
ENSG00000133063	x	male	0.667621	4.94649	-4.27887	control	outlier	Chitotriosidase-1 levels, Chitotriosidase-1 level in Chronic kidney disease with hypertension and no diabetes (10460_1), Chitinase-3-like protein 1 levels, Chitotriosidase-1 levels (CHIT1.3600.2.3), Blood protein levels, Guanidinoacetate levels in elite athletes, Serum levels of protein CHIT1, Chitotriosidase-1 level in Chronic kidney disease with hypertension and no diabetes (3600_2), Baseline m…
ENSG00000133105	x	male	0.901099	2.75514	-1.85404	control	outlier	Inguinal hernia, Isobutyrylcarnitine (C4) levels in elite athletes, Inguinal hernia (PheCode 550.1), Testosterone levels in postmenopausal women, Total testosterone levels
ENSG00000133105	x	male	1.82087	2.84568	-1.02481	control	outlier	Inguinal hernia, Isobutyrylcarnitine (C4) levels in elite athletes, Inguinal hernia (PheCode 550.1), Testosterone levels in postmenopausal women, Total testosterone levels
ENSG00000133315	x	male	-2.88266	-2.22042	-0.662242	outlier	outlier	Urate levels, Triglyceride levels x alcohol consumption (regular vs non-regular drinkers) interaction (2df), Immature fraction of reticulocytes, Serum uric acid levels, HDL cholesterol x physical activity interaction (2df test), Triacylglycerol 56:6 levels, Medication use (HMG CoA reductase inhibitors), mean platelet volume (MPV, mean, inv-norm transformed), Bipolar disorder or inflammatory bowel…
ENSG00000133321	x	male	2.89341	2.43262	0.460788	outlier	outlier
ENSG00000133961	x	female	-0.373423	-2.59045	2.21703	control	outlier	X-24588 levels, Decadienedioic acid (C10:2-DC) levels, Estimated glomerular filtration rate (creatinine), Bipolar disorder with mood-incongruent psychosis, Hemoglobin, X-24309 levels, Coronary artery calcification, White matter hyperintensity volume x hypertension interaction (2df), Gut bacterial pathway abundance (PYRIDNUCSYN.PWY..NAD.biosynthesis.I..from.aspartate.), Macular thickness, Educatio…
ENSG00000134184	x	male	-1.55766	-2.56451	1.00686	control	outlier
ENSG00000134321	x	female	2.10851	2.83624	-0.727731	control	outlier	X-12127 levels, Metabolite peak levels (QI11516)
ENSG00000134321	x	male	3.14418	1.36724	1.77694	outlier	outlier	X-12127 levels, Metabolite peak levels (QI11516)
ENSG00000134326	x	male	2.74997	1.72377	1.0262	outlier	outlier	Myo-inositol levels, 1,7-dimethylurate levels
ENSG00000134376	x	female	1.15377	3.0886	-1.93483	control	outlier	Heel bone mineral density, Mouth ulcers, Pediatric autoimmune diseases, White matter microstructure (fractional anisotropy), Complement factor H-related protein 2 levels, Chin dimples, Complement factor H levels, IDP dMRI TBSS OD External capsule L, White matter microstructure (axial diusivities), Feeling hurt, Serum uric acid levels, Height, Sib-shared facial trait 897; Facial segment 53; 3D mor…	MONDO_0019200, Orphanet_791, MONDO_0008246, Orphanet_251295, MONDO_0018998, HP_0007754
ENSG00000134551	x	male	0.705244	2.51655	-1.8113	control	outlier
ENSG00000134815	x	male	-1.13936	-2.57412	1.43476	control	outlier	Breast area percent density
ENSG00000135452	x	female	-2.31756	-3.30959	0.992026	control	outlier
ENSG00000135469	x	male	-2.44734	-2.62282	0.17548	control	outlier	Estimated glomerular filtration rate (creatinine), Serum creatinine levels
ENSG00000135773	x	female	2.20556	3.29646	-1.09089	control	outlier	OTU97_101 (Sutterella) abundance, Coronary artery calcified atherosclerotic plaque (130 HU threshold) in type 2 diabetes, Myopia (pathological)
ENSG00000135924	x	male	-1.5762	-2.69332	1.11712	control	outlier	Educational attainment, Body mass index	Orphanet_314485
ENSG00000136044	x	male	-2.32617	-2.63435	0.308174	control	outlier	Saliva microbiota abundance (Oribacterium_unclassified_SGB_3339), Non-HDL cholesterol levels, Mosquito bite size, Tongue microbiota abundance (Prevotella_denticola_SGB_3531), Tongue microbiota abundance (Neisseria_unclassified_SGB_3316), Tongue microbiota abundance (Streptococcus_unclassified_SGB_2253), Tongue microbiota abundance (Prevotella_veroralis_SGB_161), Tongue microbiota abundance (Neiss…
ENSG00000136156	x	male	0.64271	2.50767	-1.86496	control	outlier	Hemoglobin, Hematocrit	MONDO_0008306
ENSG00000136297	x	female	0.493158	2.63037	-2.13722	control	outlier	DNA methylation variation (age effect)
ENSG00000136315	x	female	4.31818	1.93633	2.38185	outlier	outlier	Eosinophil cationic protein levels
ENSG00000136699	x	male	0.234299	2.68824	-2.45394	control	outlier		EFO_0010631
ENSG00000136866	x	female	1.58409	2.5762	-0.99211	control	outlier
ENSG00000136929	x	male	1.37764	3.91977	-2.54213	control	outlier	FADD/GRAP2 protein level ratio, SNX9/VASH1 protein level ratio, BCR/DECR1 protein level ratio, IPCEF1/TBCB protein level ratio, PLXNA4/VASH1 protein level ratio, METAP1D/VASH1 protein level ratio, platelet count (maximum, inv-norm transformed), CALCOCO1/TJAP1 protein level ratio, NUB1/SRPK2 protein level ratio, LYN/SIRT2 protein level ratio, CLIP2/LAT2 protein level ratio, CALCOCO1/PDLIM7 protein…
ENSG00000137074	x	female	2.38345	2.75441	-0.370957	control	outlier	G_Lachnospiraceae abundance, Menopause (age at onset), Age at menopause, Permanent dental caries (decayed and filled teeth), Height, Schizophrenia, Platelet count, Resistance to COVID-19 infection (Exposed negative vs positive), Vitamin B12 levels, Amyotrophic lateral sclerosis, Bone mineral density mean	MONDO_0008842, Orphanet_1168
ENSG00000137177	x	male	0.447816	2.93859	-2.49078	control	outlier	Serum nickel levels, Vertex-wise cortical thickness, Psoriasis, Height, Waist circumference adjusted for body mass index, Chronic obstructive pulmonary disease liability (machine learning-based score), Vertex-wise sulcal depth, High-sensitivity cardiac troponin T levels, Baseline memory, Cortical thickness, Colorectal cancer x coffee intake interaction, COVID-19 (hospitalized vs not hospitalized)…
ENSG00000137198	x	male	1.95943	2.83426	-0.874825	control	outlier	High light scatter reticulocyte count, mean corpuscular hemoglobin (MCH, maximum, inv-norm transformed), Red blood cell count, Reticulocyte fraction of red cells, High light scatter reticulocyte percentage of red cells, GMP reductase 1 levels, Red cell distribution width, Metabolite levels, red blood cell count (RBC, maximum, inv-norm transformed), Mean corpuscular volume, Hemoglobin, Mean corpus…	EFO_0004526, EFO_0004527, EFO_0010700, EFO_0007986, EFO_0004528
ENSG00000137393	x	male	0.972043	2.68739	-1.71535	control	outlier	Electrocardiogram morphology (amplitude at temporal datapoints), Thiopurine S-methyltransferase activity, Citrate levels (UKB data field 23473), Thyroid stimulating hormone levels, Chondrocalcinosis (PheCode 274.21), Cigarette consumption x hours spent using computers interaction, Appendicular lean mass, Crystal arthropathies (PheCode 274.2), Resistance to COVID-19 infection (Exposed negative vs …
ENSG00000137571	x	male	0.138096	3.28712	-3.14902	control	outlier	Lactosyl-N-palmitoyl-sphingosine levels, HIV-1 control, Neutrophil side scatter, Dihexosylceramide (d16:1/16:0) levels, Metabolite levels (X-11787), Dihexosylceramide (d18:2/16:0) levels, Basophil count, Age at adiposity rebound x sex interaction, Stem Cell Growth Factor-beta levels, Metabolite levels, Carotid Intima-media thickness (mean of the maximum cIMT), Lung function (FEV1/FVC), White bloo…
ENSG00000137628	x	male	2.44357	3.1195	-0.675932	control	outlier	R-6-hydroxywarfarin levels, Protein quantitative trait loci (liver), Bone mineral density mean, Cerotoylcarnitine (C26) levels in elite athletes
ENSG00000137675	x	female	5.12792	2.0769	3.05102	outlier	outlier	MMP1 protein levels, Serum levels of protein MMP8, Skin autofluorescence
ENSG00000137747	x	male	-0.397169	-2.51515	2.11798	control	outlier	DNA methylation variation (age effect), Taurocholenate sulfate levels in elite athletes, TRAIL levels, Severe COVID-19 infection
ENSG00000137821	x	female	1.93338	4.09815	-2.16476	control	outlier	Brain region volumes, Abnormal posture (PheCode 781.2), Perceived unattractiveness to mosquitoes, Protein quantitative trait loci (liver), Pulse pressure, Corpus callosum volume (MOSTest), Gut microbiota (bacterial taxa, hurdle binary method), Vertex-wise cortical thickness, Postnasal drip (PheCode 475.9), Corpus callosum Mid-posterior volume
ENSG00000137824	x	male	-2.15998	-2.86473	0.704753	control	outlier	Cholesterol levels in large HDL, Height, ALCAM/SPINT1 protein level ratio
ENSG00000137869	x	male	1.6951	2.55008	-0.854979	control	outlier	Height, Lung function (FVC), Sarcosine levels in elite athletes, Lung function (FEV1), Heel bone mineral density, Ceramide (d18:1/14:0, d16:1/16:0) levels in elite athletes, Hormone measurements	MONDO_0013301, EFO_0000305, MONDO_0007254, Orphanet_91
ENSG00000137965	x	male	2.92142	2.43398	0.487438	outlier	outlier
ENSG00000138073	x	female	-2.34066	-2.88544	0.544783	control	outlier	Low-density lipoprotein levels (MTAG)
ENSG00000138496	x	male	2.74766	2.0853	0.662359	outlier	outlier	Mean corpuscular hemoglobin, LDL cholesterol levels, Height, Calcium levels, Stearoyl sphingomyelin (d18:1/18:0) levels, N-palmitoyl-sphingosine (d18:1/16:0) levels, Parkinson's disease, Lung function (FVC), Total cholesterol levels, Serum phosphate levels
ENSG00000138646	x	male	2.53214	1.21116	1.32097	outlier	outlier	Type 2 diabetes, Pulmonary function decline
ENSG00000138658	x	male	-2.42995	-2.75258	0.322624	control	outlier	Dental caries (decayed and filled deciduous teeth), Free thyroxine concentration
ENSG00000138658	x	male	2.5043	2.36117	0.143128	outlier	outlier	Dental caries (decayed and filled deciduous teeth), Free thyroxine concentration
ENSG00000138964	x	male	-2.68277	-2.46733	-0.215434	outlier	outlier	Schizophrenia, Survival in colon cancer, Fasting glucose
ENSG00000139223	x	male	2.90421	1.47576	1.42845	outlier	outlier
ENSG00000139797	x	female	1.9393	2.53801	-0.598707	control	outlier
ENSG00000139973	x	male	0.590254	2.81133	-2.22107	control	outlier	Adult body size, Metabolic syndrome, Tinnitus, Recurrence of mild malaria attacks, Whole body fat mass (UKB data field 23100), Hepatitis, Rheumatoid arthritis, Body mass index, Metabolic biomarkers (multivariate analysis), Metabolite levels, Gallstone disease, Height, Body mass index (MTAG), Weight, TestASV_29 (Barnesiella) abundance, Longevity (90 years and older), Self-rated health, Gut microbi…
ENSG00000140015	x	male	0.475584	2.76412	-2.28853	control	outlier	Metabolic syndrome, Alzheimer's disease or gastroesophageal reflux disease, Major depressive disorder, Vaginal microbiome MetaCyc pathway (PWY-6397|mycolyl-arabinogalactan-peptidoglycan complex biosynthesis), interferon-related traits, Sphingomyelin (d32:1) levels, Sphingomyelin (d36:1) levels, Body mass index, Subcutaneous adipose tissue, Body mass index (MTAG), Mercury levels, Height, Femur bon…
ENSG00000140386	x	male	-2.45227	-2.6834	0.231132	control	outlier	Meningitis, Estimated glomerular filtration rate, Late-onset Alzheimer's disease, Alcohol consumption (drinks per month) (UKB data field 1578, 4424), Leucylglycine levels in elite athletes, Height, Isobutyrylcarnitine levels, Appendicular lean mass, FEV1/FVC or inflammatory bowel disease (pleiotropy), Externalizing behaviour score, Bitter alcoholic beverage consumption, Clostridioides difficle in…	MONDO_0032594
ENSG00000140465	x	male	2.26845	2.80399	-0.535544	control	outlier	Lung function (forced vital capacity)
ENSG00000140691	x	female	2.65786	2.32365	0.334204	outlier	outlier		EFO_0009148
ENSG00000141002	x	male	1.86451	2.93503	-1.07052	control	outlier	Basal cell carcinoma, Skin reflectance, Metabolite levels, White matter integrity (fractional anisotropy), Age at menopause, Red vs. brown/black hair color, 25-hydroxyvitamin D levels x skin colour (very fair vs. light olive) interaction, Highest math class taken (MTAG), Monobrow, Hair colour (natural, before greying): Blonde (UKB data field 1747_1), Brain shape (segment 31), Self-reported math a…
ENSG00000142449	x	male	0.866153	2.77626	-1.91011	control	outlier	Pre-treatment viral load in HIV-1 infection, Vaginal microbiome MetaCyc pathway (PWY-1622|formaldehyde assimilation I (serine pathway)), Verbal-numerical reasoning, RS-10-hydroxywarfarin to RS-warfarin ratio, Peak expiratory flow, C-C motif chemokine 25 levels, Metabolite levels, Facial morphology (factor 13, vertical position of alar curvature relative to upper lip), Lung function (FVC), Vaginal…
ENSG00000142549	x	male	1.48378	3.35227	-1.8685	control	outlier	Nonsyndromic orofacial cleft x sex interaction (2df), Myeloid cell surface antigen CD33 levels, Metabolic syndrome, Body mass index, Blood protein levels, Nonsyndromic orofacial cleft x sex interaction
ENSG00000142698	x	female	1.95184	2.53091	-0.579073	control	outlier	OTU99_13 (Subdoligranulum) prevalence, Bone mineral density mean, Lateral ventricle temporal horn volume, Proliferative diabetic retinopathy (vs NPDR and no DR)
ENSG00000142794	x	male	-1.62741	-2.91438	1.28698	control	outlier	IFNGR1/ROR1 protein level ratio, Serum phosphate levels, Serum alkaline phosphatase levels, Plasma pyridoxal phosphate to pyridoxal ratio, Alkaline phosphatase levels, Folate pathway vitamin levels, Metabolite levels (phosphoethanolamine), Vitamin B levels in ischemic stroke, Hearing aid use, Plasma pyridoxal phosphate levels, Protein quantitative trait loci (liver), Glycerol 3-phosphate levels
ENSG00000142892	x	male	-2.29924	-3.7949	1.49565	control	outlier	Morning person, Body mass index, Whole body fat free mass (UKB data field 23101), Congenital anomalies of face and neck (PheCode 749), 1-palmitoylglycerol (16:0) levels in elite athletes	MONDO_0030037
ENSG00000143297	x	female	1.48384	3.3274	-1.84355	control	outlier	FCRL5/ICAM3 protein level ratio, CD27/FCRL5 protein level ratio, White blood cell count (neutrophil), Neutrophil count, FCRL5/MZB1 protein level ratio, White blood cell count, HOMA-B (corrected for HOMA-IR), Systemic lupus erythematosus, FCRL5/TNFRSF13B protein level ratio, FCRL5/LY96 protein level ratio
ENSG00000143337	x	male	2.9965	2.1847	0.811793	outlier	outlier	Refractive error	MONDO_0014900
ENSG00000143469	x	male	-0.199287	2.52168	-2.72097	control	outlier	Insomnia, Body mass index, Smoking initiation (ever regular vs never regular) (MTAG), Alcohol consumption, Whole body fat mass (UKB data field 23100), Smoking initiation, Retinal vascular fractal dimension, Low myopia vs hyperopia, Problematic alcohol use (MTAG), Age of smoking initiation (MTAG), Worry too long after an embarrassing experience, Smoking status, Nonsyndromic cleft palate, Refractiv…
ENSG00000143641	x	male	0.230155	4.19939	-3.96923	control	outlier	HDL cholesterol levels, Phospholipids in medium HDL, Multi-trait sex score, Triglycerides, Phospholipid levels in large HDL, Apo-CIII0a levels, Triglyceride levels, Cholesteryl ester levels in chylomicrons and extremely large VLDL, triglyceride (mean, inv-norm transformed), Total lipid levels in medium LDL, Metabolic syndrome, Coronary artery disease, Myelin protein P0 levels (MPZ.10615.18.3), Tr…	MONDO_0030043
ENSG00000144026	x	male	-2.14404	-2.8497	0.705663	control	outlier
ENSG00000144182	x	female	-2.05555	-2.68886	0.633307	control	outlier		Orphanet_401862, MONDO_0014576
ENSG00000144285	x	female	2.63127	2.02174	0.60953	outlier	outlier		EFO_0001073, MONDO_0005277, EFO_0003843, MONDO_0018925, EFO_0000474, Orphanet_33069, EFO_0004263, HP_0001250, MONDO_0012320, MONDO_0100062, MONDO_0018214, MONDO_0016532, Orphanet_36387, EFO_0000289, Orphanet_569
ENSG00000144410	x	female	3.01803	2.08691	0.931115	outlier	outlier	Protein quantitative trait loci (liver), Gestational diabetes mellitus
ENSG00000144583	x	female	-0.0683777	2.91554	-2.98392	control	outlier	Smoking initiation, Height, Migraine, Vertigo
ENSG00000144671	x	male	0.439894	2.85255	-2.41265	control	outlier
ENSG00000144747	x	female	-2.51933	-2.4526	-0.066726	outlier	outlier
ENSG00000144935	x	male	2.52814	2.00855	0.519596	outlier	outlier	Creatinine levels, Polyarteritis nodosa and allied conditions (PheCode 446), Height, radiation-induced toxicity (patient-rated acute sticky saliva), Estimated glomerular filtration rate
ENSG00000145002	x	male	2.68857	2.42523	0.263339	outlier	outlier
ENSG00000145016	x	female	2.66808	2.28608	0.382	outlier	outlier
ENSG00000145287	x	male	3.13961	0.810788	2.32882	outlier	outlier	OTU99_1 (Bacteroides) prevalence, Ebbinghaus illusion (overestimation), Major depressive disorder in trauma-unexposed individuals, Metabolite levels, OTU97_1 (Bacteroides) prevalence
ENSG00000145348	x	female	2.31343	2.61368	-0.300256	control	outlier	Cognitive function (executive function) x major depressive disorder interaction (2df), Airflow obstruction, Lung function (FEV1/FVC), Cognitive function (processing speed) x major depressive disorder interaction (2df), Peak expiratory flow, Systolic blood pressure (MTAG)
ENSG00000145708	x	male	0.38136	2.50065	-2.11929	control	outlier	Chronotype
ENSG00000145901	x	male	2.58647	1.31385	1.27262	outlier	outlier	LDL cholesterol levels in HIV infection, Psoriatic arthritis, Rheumatoid arthritis, Eosinophil percentage of white cells, Systemic lupus erythematosus, Sjögren's syndrome, eosinophil (absolute count, mean, inv-norm transformed), Amyotrophic lateral sclerosis, Eosinophil counts, Psoriasis, Psoriasis or type 2 diabetes (trans-disease meta-analysis)(opposite effect), Sum eosinophil basophil counts, …
ENSG00000146267	x	female	3.00104	2.13505	0.865994	outlier	outlier	Illicit drug use, Total testosterone levels
ENSG00000146276	x	female	1.74582	2.59516	-0.849347	control	outlier	Vaginal microbiome MetaCyc pathway (PWY-5855|ubiquinol-7 biosynthesis (prokaryotic)), Vaginal microbiome MetaCyc pathway (PWY-5862|superpathway of demethylmenaquinol-9 biosynthesis), Age-related cognitive decline (memory) (slope of z-scores), Vaginal microbiome MetaCyc pathway (NAD-BIOSYNTHESIS-II|NAD salvage pathway II), Vaginal microbiome MetaCyc pathway (PWY-5747|2-methylcitrate cycle II), Sph…
ENSG00000146731	x	female	1.99972	2.85271	-0.85299	control	outlier	Hip circumference adjusted for BMI, Metabolite levels (glycine), Pulse pressure, Plasma free amino acid levels (adjusted for twenty other PFAAs), Systolic blood pressure, Plasma free amino acid levels, Height, Coronary artery disease
ENSG00000146757	x	female	-2.65119	-2.06095	-0.590237	outlier	outlier
ENSG00000147160	aut	male	0.848599	3.6897	-2.8411	control	outlier
ENSG00000147251	aut	male	-1.48005	-2.94205	1.462	control	outlier	Cleft lip with or without cleft palate, Mean platelet volume, Sex hormone-binding globulin levels adjusted for BMI, Gamma glutamyl transpeptidase
ENSG00000147434	x	male	3.04243	1.75641	1.28602	outlier	outlier	Cigarettes smoked per day, Bipolar disorder or urinary albumin-to-creatinine ratio (MTAG)
ENSG00000147434	x	female	2.08259	3.33135	-1.24877	control	outlier	Cigarettes smoked per day, Bipolar disorder or urinary albumin-to-creatinine ratio (MTAG)
ENSG00000149091	x	female	-2.57377	-2.46382	-0.109944	outlier	outlier	Smoking cessation (MTAG), Venous thromboembolism or tissue plasminogen activator levels (pleiotropy), Prothrombin levels, Immunoglobulin A, Height, Bone mineral density mean, Reaction time, Midkine levels, Schizophrenia vs anorexia nervosa (ordinary least squares (OLS)), Body size at age 10, Schizophrenia, Non-melanoma skin cancer, Headache or migraine, Abdominal aortic aneurysm, Total body bone …
ENSG00000149295	x	female	0.0834746	3.65108	-3.56761	control	outlier	Smoking cessation, Alcohol consumption (drinks per week), Neuroticism, Inferior temporal gyrus volume, Blood urea nitrogen (BUN, minimum, inv-norm transformed), Suicidal thoughts and behaviors, Sleep duration, Depression, Neuroticism general factor, Depressive symptoms, sodium (minimum, inv-norm transformed), Major depressive disorder (PheCode 296.22), Body mass index or osteoarthritis (pleiotrop…	EFO_0004242, MONDO_0005277, MONDO_0005180, MONDO_0007079, EFO_0005407, EFO_0003888, EFO_0005411, MONDO_0005090, EFO_0004895, MONDO_0002050, HP_0000713, EFO_0000289, EFO_0003758, EFO_0003761, MONDO_0002009, EFO_0009963
ENSG00000149656	x	female	3.2869	1.59701	1.68988	outlier	outlier
ENSG00000149927	x	female	1.64877	2.50981	-0.861037	control	outlier	Common executive function, Fat-free mass, Alzheimer's disease, Height (standard GWA), Body mass index, Multi-trait sex score, Appendicular lean mass, Height, Obesity (PheCode 278.1), Height (maximum, inv-normal transformed), height (mean, inv-normal transformed), Weight (minimum, inv-normal transformed), Double C2-like domain-containing protein beta levels, Metabolic syndrome, Alzheimer's disease…
ENSG00000150510	x	male	-0.206321	2.52226	-2.72858	control	outlier	Placental abruption, Pelvic organ prolapse x age interaction, Refractive error, Cerebrospinal fluid clusterin levels, Cerebral amyloid angiopathy x sex interaction in Alzheimer’s disease
ENSG00000151353	x	male	2.07833	3.19417	-1.11583	control	outlier	Body mass index, BMI (weighted GWA), BMI (standard GWA)
ENSG00000151470	x	male	1.7747	3.03724	-1.26254	control	outlier	N-acetylglucosamine/n-acetylgalactosamine levels, Metabolite peak levels (QI10992), Metabolite peak levels (QI5169), Metabolite levels (N-acetylglucosamine/N-acetylgalactosamine), Serum metabolite levels, Metabolite peak levels (QI4708), Remission after SSRI treatment in MDD or openness, Metabolite peak levels (QI4667), X-26054 levels, Number of sexual partners
ENSG00000152076	x	female	1.98932	2.53162	-0.542297	control	outlier
ENSG00000152404	x	female	1.81418	2.82756	-1.01337	control	outlier	Pars opercularis volume, Fourth ventricle volume, Cortex volume, Smoking initiation, C-reactive protein levels, Pulse pressure, Moderate-to-vigorous intensity physical activity during leisure time (MTAG), Age-related cognitive decline (language) (slope of z-scores), Coronary artery disease
ENSG00000152595	x	female	1.09512	2.7633	-1.66818	control	outlier	Heel bone mineral density, Cardiovascular disease risk factors, Ultradistal forearm bone mineral density, Height (standard GWA)	EFO_0009270, EFO_0004514
ENSG00000152931	x	female	-0.0146639	2.74108	-2.75575	control	outlier	Occupational creativity, CD28- CD8+ T cell %CD8+ T cell, Noncognitive aspects of educational attainment, Intelligence (MTAG), Academic attainment (science), Smoking initiation, Household income (MTAG)
ENSG00000152936	x	female	2.66301	2.36682	0.296189	outlier	outlier	Urinary volume, Non-melanoma skin cancer, 1-lignoceroyl-GPC (24:0) levels in elite athletes, Disease progression in age-related macular degeneration (adjusted for baseline), Negative urgency (measured by UPPS at 26 years), Cognitive performance (visuoconstruction) (longitudinal), TestASV_25 (Sutterella) prevalence, Monocyte count, OTU97_5 (Sutterella) prevalence, OTU99_5 (Sutterella) prevalence, …
ENSG00000152936	x	female	2.58712	0.349218	2.2379	outlier	outlier	Monocyte count, Disease progression in age-related macular degeneration (adjusted for baseline), Negative urgency (measured by UPPS at 26 years), Cognitive performance (visuoconstruction) (longitudinal), OTU97_5 (Sutterella) prevalence, OTU99_5 (Sutterella) prevalence, E. coli (PheCode 41.4), Height, Cortisone levels, Urinary volume, Non-melanoma skin cancer, 1-lignoceroyl-GPC (24:0) levels in el…
ENSG00000152952	x	male	0.910092	3.34984	-2.43974	control	outlier	Height, Procollagen-lysine,2-oxoglutarate 5-dioxygenase 2 levels, Alcohol consumption x hours spent using computers interaction	MONDO_0017195
ENSG00000153147	x	male	-0.968559	-2.54469	1.57613	control	outlier	Schizophrenia, Type 2 diabetes, Focal epilepsy
ENSG00000154451	x	male	2.16877	2.82212	-0.653355	control	outlier	Femur bone mineral density x serum urate levels interaction, Movement related adverse drug reaction to aripiprazole in schizophrenia
ENSG00000155256	x	female	2.58376	2.31194	0.27182	outlier	outlier
ENSG00000155287	x	male	2.02716	2.84806	-0.820899	control	outlier
ENSG00000155592	x	female	2.42283	2.71946	-0.296626	control	outlier	Vaginal microbiome MetaCyc pathway (P125-PWY|superpathway of (R,R)-butanediol biosynthesis), Body fat percentage (adjusted for testosterone and SHBG)
ENSG00000155816	x	male	2.52359	2.04279	0.480797	outlier	outlier	Coronary artery disease, Bone density Z-score, Alzheimer's disease (cognitive decline), Lumbar spine bone mineral density (trabecular), Colorectal cancer, Anger, Neurofilament light chain levels, white blood cell count (WBC, mean, inv-norm transformed), Hair color, Heel bone mineral density, Erosive tooth wear (severe vs non-severe), Bullous pemphigoid, Total body bone mineral density, Height, Bo…
ENSG00000157060	x	male	-0.395441	2.58218	-2.97762	control	outlier	Height, Morning person
ENSG00000157131	x	female	2.32149	3.03821	-0.716721	control	outlier	Catenin alpha-2 levels, neutrophil (absolute count, mean, inv-norm transformed), Serum levels of protein SEPT10, Semenogelin-1 level in Chronic kidney disease with hypertension and no diabetes (7115_5)
ENSG00000157326	x	female	-2.92285	-2.0245	-0.898344	outlier	outlier
ENSG00000157593	x	female	-1.86691	-2.82597	0.959059	control	outlier	Height
ENSG00000157601	x	male	2.76548	1.39055	1.37493	outlier	outlier	Age-related diseases, mortality and associated endophenotypes, Age-related diseases and mortality, IgG glycosylation, Interferon-induced GTP-binding protein Mx1 levels, Alanine aminotransferase levels in low alcohol consumption
ENSG00000158406	x	male	2.28738	2.73269	-0.445306	control	outlier	Hip circumference adjusted for BMI
ENSG00000158417	x	female	-1.30305	-2.79009	1.48704	control	outlier	Champagne or white wine consumption (glasses per month) (UKB data field 1578, 4418), General cognitive ability, Educational attainment (years of education), Body mass index, Educational attainment (MTAG), Smoking initiation, Bone mineral density mean
ENSG00000158428	x	male	0.377068	3.1445	-2.76744	control	outlier	Hip circumference adjusted for BMI, platelet count (maximum, inv-norm transformed), Height (standard GWA), platelet count (mean, inv-norm transformed), platelet count (minimum, inv-norm transformed), Height (weighted GWA)
ENSG00000158578	aut	male	2.67674	2.45917	0.217576	outlier	outlier	Mean corpuscular hemoglobin, Insomnia in migraine with aura, Mean corpuscular volume, Mean corpuscular hemoglobin concentration, Red cell distribution width, Red blood cell count	MONDO_0020721, EFO_0009064
ENSG00000158711	x	male	-0.198079	-2.64579	2.44771	control	outlier
ENSG00000158864	x	male	2.7588	2.37087	0.387932	outlier	outlier	Granulocyte percentage of myeloid white cells, GP6/MIF protein level ratio, Low affinity immunoglobulin gamma Fc region receptor II-b levels, Estimated glomerular filtration rate (creatinine, cystatin c), Height, Estimated glomerular filtration rate (cystatin c)	MONDO_0100133, MONDO_0005148
ENSG00000159110	x	female	2.25546	2.60944	-0.353985	control	outlier	COVID-19 infection or age-related macular degeneration (MTAG), interferon-related traits, COVID-19 hospitalization or age-related macular degeneration (MTAG), COVID-19 critical illness or age-related macular degeneration (MTAG), COVID-19 (hospitalized covid vs population), Familial squamous cell lung carcinoma	EFO_0004239, EFO_0003047, EFO_0004220, MONDO_0005301, MONDO_0100096
ENSG00000159339	x	male	1.96172	2.52654	-0.56482	control	outlier	Rheumatoid arthritis, Autoimmune traits (pleiotropy), Generalized epilepsy, interferon-related traits, Rheumatoid arthritis (ACPA-positive), Basophil count, NMNAT1/PADI4 protein level ratio, Basophil percentage of white cells, MMP9/OSM protein level ratio, Rheumatoid arthritis (rheumatoid factor and/or anti-cyclic citrullinated peptide seropositive), LPCAT2/PADI4 protein level ratio, Citrullinate…	EFO_0000685
ENSG00000159588	x	male	2.02231	2.50745	-0.485138	control	outlier	Height, Urate levels, Age-related hearing impairment, Platelet count, Apolipoprotein A1 levels
ENSG00000160185	x	female	2.43777	2.50468	-0.0669094	control	outlier	Chronic inflammatory diseases (ankylosing spondylitis, Crohn's disease, psoriasis, primary sclerosing cholangitis, ulcerative colitis) (pleiotropy), Type 1 diabetes, Celiac disease, Rheumatoid arthritis, Eosinophil counts, Eosinophil percentage of white cells, Addison's disease, eosinophil (fraction, maximum, inv-norm transformed), Vitiligo, Medication use (thyroid preparations), eosinophil (frac…
ENSG00000160221	x	female	-2.23206	-2.73502	0.502958	control	outlier	Ulcerative colitis, Ankylosing spondylitis, Neuroendocrine tumors (PheCode 209), Crohn's disease, Chronic inflammatory diseases (ankylosing spondylitis, Crohn's disease, psoriasis, primary sclerosing cholangitis, ulcerative colitis) (pleiotropy), Inflammatory bowel disease (MTAG), Cerebral amyloid deposition (PET imaging), Ulcerative colitis x smoking status (never vs current smoking) interaction…
ENSG00000160223	x	male	2.42058	2.92309	-0.502509	control	outlier	ICOS ligand levels, eosinophil (absolute count, maximum, inv-norm transformed), eosinophil (absolute count, mean, inv-norm transformed), eosinophil (fraction, minimum, inv-norm transformed), ICOSLG protein levels, Type 1 diabetes, eosinophil (fraction, mean, inv-norm transformed), Eosinophil counts, Eosinophil percentage of white cells, Rheumatoid arthritis (rheumatoid factor and/or anti-cyclic c…
ENSG00000160318	x	female	2.29372	2.79991	-0.50619	control	outlier
ENSG00000160679	x	female	2.50519	2.40992	0.0952619	outlier	outlier	Height, Educational attainment
ENSG00000160856	x	female	0.921602	2.56995	-1.64835	control	outlier	Fc receptor-like protein 3 level in Chronic kidney disease with hypertension and no diabetes (4440_15), Fc receptor-like protein 3 levels, Albuminuria, Medication use (thyroid preparations), Takes medication for Thyroid problems?, Rheumatoid arthritis (ACPA-positive), Primary biliary cholangitis, Thyroid problems, Graves' disease, Multiple sclerosis and LDL levels (pleiotropy), Thyroid peroxidase…
ENSG00000160868	x	female	2.30284	3.78294	-1.4801	control	outlier	X-17357 levels, Post-traumatic stress disorder (re-experiencing symptoms), Glycohyocholate levels, Tacrolimus trough concentration in kidney transplant patients, Neonatal cytokine/chemokine levels (maternal genetic effect), X-17612 levels, Methionine sulfone levels, Pre-treatment viral load in HIV-1 infection	EFO_0000764
ENSG00000160932	x	male	2.6427	2.28032	0.36238	outlier	outlier
ENSG00000160951	x	female	2.51145	2.16786	0.343589	outlier	outlier
ENSG00000161618	x	male	-1.82186	-2.57552	0.753661	control	outlier	Serum albumin levels, Serum total protein levels, Insulin-like growth factor 1 levels, Urate levels, Total cholesterol levels
ENSG00000161634	x	female	2.61815	1.88577	0.732383	outlier	outlier
ENSG00000161849	x	female	3.54722	0.842789	2.70443	outlier	outlier	Maximum habitual alcohol consumption, S.enteritidis induced TNF-a level
ENSG00000161958	x	male	0.510396	2.76125	-2.25085	control	outlier	Height, Male-pattern baldness, Body fat percentage (adjusted for testosterone and SHBG), Moyamoya disease
ENSG00000162344	x	female	1.80557	3.09502	-1.28945	control	outlier	Average oral glucocorticoid dose in mepolizumab-treated eosinophilic granulomatosis with polyangiitis, Urate levels
ENSG00000162399	x	female	1.33459	2.93745	-1.60286	control	outlier	Apolipoprotein B levels, LDL (weighted GWA), LDL (standard GWA), Chronic kidney disease and diabetic kidney disease in type 2 diabetes, Allergic rhinitis, Low density lipoprotein cholesterol levels, Total cholesterol levels, TestASV_2 (Bacteroides) prevalence, Plantar warts, Unstable angina pectoris	Orphanet_89938, MONDO_0019524, MONDO_0011242, MONDO_0015231
ENSG00000162645	x	male	2.57861	2.05981	0.518798	outlier	outlier	Lateral ventricle temporal horn volume
ENSG00000162836	x	female	2.80529	2.25006	0.55523	outlier	outlier	X-24748 levels, Serum levels of protein ACP6, Lysophosphatidic acid phosphatase type 6 levels, X-24309 levels, X-24747 levels, Lysophosphatidic acid phosphatase type 6 level in Chronic kidney disease with hypertension and no diabetes (5742_14), Cerebrospinal fluid metabolite X-12411 levels, Blood protein levels, Type 2 diabetes
ENSG00000162843	x	female	3.23879	1.3106	1.92819	outlier	outlier	Femur bone mineral density x serum urate levels interaction, Protein quantitative trait loci (liver), Behavioural disinhibition (generation interaction), Educational attainment (MTAG), Color vision defects (Deutan-Protan), Illicit drug use, Anxiety severity x playing computer games interaction, Chronic obstructive pulmonary disease, Educational attainment, Self-reported math ability (MTAG), Highe…
ENSG00000163013	x	female	2.72076	2.26601	0.454755	outlier	outlier	Educational attainment (years of education), Intelligence (MTAG), Lysophosphatidylcholine (15:0) [sn2] levels, Educational attainment, N-delta-acetylornithine levels
ENSG00000163131	x	male	2.2508	2.5946	-0.343795	control	outlier	Cathepsin S levels, heart rate (HR, minimum, inv-normal transformed), Basal cell carcinoma, Whole body fat mass (UKB data field 23100), Calcium (mean, inv-norm transformed), High density lipoprotein cholesterol levels, Estimated glomerular filtration rate, Glycated hemoglobin levels, Mean platelet volume, Calcium levels, Apolipoprotein A1 levels, Aspartate aminotransferase levels, QT interval, AC…
ENSG00000163320	x	male	-1.19235	-2.72702	1.53467	control	outlier	Red blood cell count, Smoking initiation, Lung disease severity in cystic fibrosis with pancreatic insufficiency, Total testosterone levels, Smoking initiation (ever regular vs never regular) (MTAG), Height, Body mass index, Metabolic syndrome, Body mass index (MTAG), BMI (standard GWA), Body size at age 10
ENSG00000163421	x	male	-1.27147	-2.54221	1.27074	control	outlier	Blood protein levels, Prokineticin-2 level in Chronic kidney disease with hypertension and no diabetes (10754_113), Monocyte percentage of white cells, Prokineticin-2 levels, Monocyte count	MONDO_0018555, MONDO_0018800
ENSG00000163421	x	female	2.55941	2.42559	0.133814	outlier	outlier	Monocyte count, Monocyte percentage of white cells, Prokineticin-2 level in Chronic kidney disease with hypertension and no diabetes (10754_113), Blood protein levels, Prokineticin-2 levels	MONDO_0018555, MONDO_0018800
ENSG00000163554	x	female	1.34621	2.51634	-1.17013	control	outlier	Hemoglobin A1c (HbA1c, minimum, inv-norm transformed), Heel bone mineral density x serum urate levels interaction, Mean corpuscular hemoglobin concentration, platelet count (mean, inv-norm transformed), mean corpuscular hemoglobin (MCH, minimum, inv-norm transformed), mean corpuscular hemoglobin concentration (MCHC, mean, inv-norm transformed), Red blood cell count, Reticulocyte count, Reticulocy…	EFO_0004526, MONDO_0019350, EFO_0010700, Orphanet_288, Orphanet_822, EFO_0004528, MONDO_0007533, EFO_0004541, HP_0004839, EFO_0007986, MONDO_0009948, MONDO_0017319, EFO_0004570, EFO_0010701
ENSG00000163565	x	male	2.5247	2.41331	0.111389	outlier	outlier	Lymphocyte percentage of white cells, Neutrophil percentage of white cells, Epithelial ovarian cancer, C-reactive protein levels (MTAG), Periodontal disease-related phenotype (Socransky), Gamma-interferon-inducible protein 16 levels (IFI16.12893.159.3), Height, Neutrophil count in HIV-infection, DNA methylation-estimated granulocyte proportions, DNA methylation PhenoAge acceleration, Obesity-rela…
ENSG00000163734	x	male	2.08692	2.68963	-0.602713	control	outlier
ENSG00000163736	x	male	1.555	2.76852	-1.21352	control	outlier	Sterol ester (27:1/20:3) levels, Sterol ester (27:1/20:4) levels, Sphingomyelin (d36:1) levels, Sphingomyelin (d38:1) levels
ENSG00000163961	x	male	1.34123	2.52653	-1.1853	control	outlier	AFP levels, Bioavailable testosterone levels (adjusted for BMI) x vegetarianism interaction, Serum total protein levels, High density lipoprotein cholesterol levels, Testosterone levels x vegetarianism interaction, Bioavailable testosterone levels x vegetarianism interaction, Non-albumin protein levels, alpha-Fetoprotein levels, Systolic blood pressure (MTAG), Diastolic blood pressure (MTAG), Tes…	EFO_0009055
ENSG00000163982	x	male	1.0203	2.51985	-1.49954	control	outlier	Bone mineral density variability
ENSG00000164070	x	female	2.44173	3.85397	-1.41224	control	outlier	High light scatter reticulocyte percentage of red cells, Major depressive disorder, COVID-19
ENSG00000164307	x	male	-2.53883	-2.49575	-0.0430761	outlier	outlier	Systolic blood pressure, Hypertension, Psoriasis vulgaris, Endoplasmic reticulum aminopeptidase 1 levels, Protein quantitative trait loci (liver), Behcet's disease, Hemorrhagic fever with renal syndrome, Diastolic blood pressure, Inflammatory skin disease, Ankylosing spondylitis, Endoplasmic reticulum aminopeptidase 1 level in Chronic kidney disease with hypertension and no diabetes (4964_67), Ps…
ENSG00000164334	x	female	2.29819	2.62717	-0.328979	control	outlier
ENSG00000164342	x	male	2.29954	2.75619	-0.456644	control	outlier	Toll-like receptor 3 levels, Thyroid peroxidase antibody positivity in pregnancy, TLR3 protein levels, Hypothyroidism NOS (PheCode 244.4), Medication use (thyroid preparations), Hypothyroidism, Toll-like receptor 3 level in Chronic kidney disease with hypertension and no diabetes (16918_198), Interferon lambda-1 levels, Hypothyroidism (PheCode 244), Autoimmune thyroid disease, Thyroid peroxidase …
ENSG00000164342	x	male	2.46201	3.52412	-1.06211	control	outlier	Hypothyroidism NOS (PheCode 244.4), Interferon lambda-1 levels, Hypothyroidism, Hypothyroidism (PheCode 244), Autoimmune thyroid disease, Thyroid peroxidase antibody levels in pregnancy, Ondansetron-induced QT prolongation, Toll-like receptor 3 levels, Thyroid peroxidase antibody positivity in pregnancy, TLR3 protein levels, Medication use (thyroid preparations), Toll-like receptor 3 level in Chr…
ENSG00000164362	x	male	0.398849	2.62268	-2.22383	control	outlier	Immature platelet count, Cancer, Cancer of bronchus; lung (PheCode 165.1), Glioblastoma, Sex hormone-binding globulin levels adjusted for BMI, Telomere length (principal component 2), Adult diffuse glioma (TERT mutation only), Mean corpuscular hemoglobin, Prostate cancer, Sex hormone-binding globulin levels, Hematocrit, Malignant neoplasm of bladder (PheCode 189.21), Skin cancer, mean corpuscular…	EFO_0004526, MONDO_0012197, EFO_1001501, HP_0001915, MONDO_0018045, EFO_0004527, EFO_0000222, EFO_0010701, EFO_0000768, MONDO_0015780, Orphanet_1775
ENSG00000164458	x	female	2.56342	0.053915	2.5095	outlier	outlier	Height, Visceral adipose tissue/subcutaneous adipose tissue ratio
ENSG00000164458	x	female	2.792	0.102977	2.68902	outlier	outlier	Visceral adipose tissue/subcutaneous adipose tissue ratio, Height
ENSG00000164466	x	male	-1.95858	-2.75117	0.792596	control	outlier	Alzheimer’s disease polygenic risk score (upper quantile vs lower quantile), Glutamine levels
ENSG00000164535	x	male	-1.8298	-2.77673	0.946934	control	outlier	Waist-to-hip ratio adjusted for BMI (additive genetic model), high density lipoprotein cholesterol (HDLC, mean, inv-norm transformed), HDL cholesterol, HDL cholesterol levels in current drinkers, High density lipoprotein cholesterol levels, Body mass index, High-density lipoprotein levels (MTAG), HDL cholesterol levels, Cholesterol to total lipids ratio in large LDL, Apolipoprotein A1 levels, Ala…
ENSG00000164776	x	male	0.331867	-2.59515	2.92701	control	outlier	Body size (confirmatory factor analysis Factor 21), Multiple sclerosis, Plasma free amino acid levels (adjusted for twenty other PFAAs), Red blood cell count, Plasma free amino acid levels
ENSG00000164821	x	male	1.44451	3.07514	-1.63063	control	outlier	Monocyte percentage of white cells, Neutrophil side fluorescence, Neutrophil forward scatter, Basophil count, Basophil percentage of white cells, Monocyte count, Neutrophil side scatter
ENSG00000164855	x	male	1.91615	2.91342	-0.997276	control	outlier	Height, Alzheimer's disease or peptic ulcer disease, Lung function (forced vital capacity)
ENSG00000164867	x	male	0.541084	3.13718	-2.59609	control	outlier	Cardiovascular disease, Coronary artery disease, Estimated glomerular filtration rate, diastolic blood pressure (DBP, mean, inv-normal transformed), Mean platelet volume, Medication use (calcium channel blockers), Systolic blood pressure, Medication use (diuretics), Coronary artery disease or fibrinogen levels (pleiotropy), Estimated glomerular filtration rate (creatinine), Medication use (agents…
ENSG00000165325	x	male	0.637651	2.88018	-2.24253	control	outlier	Hospital contact for infections, Obesity-related traits, Pulmonary function decline, Scarlet fever, Type 2 diabetes, Rostral middle frontal gyrus volume, Fasting glucose
ENSG00000165416	x	female	1.60329	3.19639	-1.5931	control	outlier	Alzheimer’s disease polygenic risk score (upper quantile vs lower quantile)
ENSG00000165487	x	female	-2.38953	-2.58796	0.198428	control	outlier	PR interval, Electrocardiographic traits (multivariate), Electrocardiogram morphology (amplitude at temporal datapoints), ECG latent space, PR segment duration, Height, Diastolic blood pressure change trajectory, Whole-brain volume (baseline), Atrial fibrillation
ENSG00000165606	x	male	0.448565	2.75618	-2.30761	control	outlier	Vaginal microbiome MetaCyc pathway (TCA|TCA cycle I (prokaryotic)), Vaginal microbiome presence (g_Prevotella), Vaginal microbiome MetaCyc pathway (TRNA-CHARGING-PWY|tRNA charging), Vaginal microbiome MetaCyc pathway (PWY-5101|L-isoleucine biosynthesis II), Vaginal microbiome MetaCyc pathway (PWY-6612|superpathway of tetrahydrofolate biosynthesis), Vaginal microbiome MetaCyc pathway (NONMEVIPP-PW…
ENSG00000165682	x	female	2.22656	2.99489	-0.768331	control	outlier	CLEC1B/EGF protein level ratio, CLEC1B/DKK1 protein level ratio, CD69/CLEC1B protein level ratio, Blood protein levels, CLEC1B/PLXNA4 protein level ratio, CLEC1B/NSFL1C protein level ratio, CLEC1B/ITGB5 protein level ratio, CLEC1B/DAB2 protein level ratio, CLEC1B/DIABLO protein level ratio, CLEC1B/F11R protein level ratio, CLEC1B/MPIG6B protein level ratio, CLEC1B/GP1BA protein level ratio, CD63/…
ENSG00000165929	x	male	-0.058245	-2.53314	2.47489	control	outlier	Height, GOPC/HEXIM1 protein level ratio, HEXIM1/TARBP2 protein level ratio, ITGB1BP2/PPP1R12A protein level ratio, HEXIM1/STK11 protein level ratio, Inflammatory bowel disease, COMT/ITGB1BP2 protein level ratio, vWF levels, Calcium levels, Factor VIII levels, ITGB1BP2/WASF1 protein level ratio, ITGB1BP2/STAT5B protein level ratio, Coronary artery disease or von Willebrand factor levels (pleiotrop…
ENSG00000165934	x	male	-0.0643529	-2.51469	2.45034	control	outlier	Femur bone mineral density x serum urate levels interaction, Myopia, Femur total bone mineral density x gut microbiota (genus Lactococcus) interaction, Biological Grandparent (paternal): Liver Condition, Dialysis-related mortality, Refractive error
ENSG00000166006	x	male	0.549723	3.46399	-2.91426	control	outlier	Neuroticism conditioned on highest math class (multi-trait conditioning and joint analysis), Neuroticism conditioned on Townsend deprivation index (multi-trait conditioning and joint analysis), Neuroticism general factor, Smoking initiation, Reaction time, Protein quantitative trait loci (liver), Drinks per week, General cognitive ability, Neuroticism, Lean body mass, Externalizing behaviour (mul…
ENSG00000166118	x	female	2.78582	-0.367184	3.153	outlier	outlier	Body mass index, Metabolic syndrome
ENSG00000166148	x	male	-1.72446	-3.42198	1.69752	control	outlier
ENSG00000166211	x	female	1.7683	2.89369	-1.1254	control	outlier	White blood cell count, Lymphocyte count, HDL cholesterol, Hip circumference adjusted for BMI
ENSG00000166405	x	male	2.35226	2.55472	-0.202462	control	outlier	Smoking initiation, Height, 1-linolenoylglycerol (18:3) levels in elite athletes, Serum creatinine levels
ENSG00000166527	x	male	2.76857	2.07739	0.691181	outlier	outlier	Response to radiotherapy in prostate cancer (toxicity, urinary frequency)
ENSG00000166750	x	male	2.28737	3.44496	-1.15759	control	outlier	Severe COVID-19 infection, Clopidogrel active metabolite levels
ENSG00000166796	x	male	-2.17077	-2.56853	0.397761	control	outlier	L-lactate dehydrogenase C chain levels, Amyotrophic lateral sclerosis (sporadic), Alanine levels, Serum amyloid A-1 protein levels, G_Sutterella prevalence, Serum levels of protein CRIM1
ENSG00000166862	x	female	2.31235	2.8459	-0.533558	control	outlier	Body mass index, Daytime nap, R-6-hydroxywarfarin to R-warfarin ratio, Suicide attempt, Airway responsiveness in chronic obstructive pulmonary disease, Frequency of common cold infection, Height, Bilateral cleft lip, Bone mineral density mean, Body mass index (MTAG)
ENSG00000166922	x	female	2.79661	1.79877	0.997842	outlier	outlier
ENSG00000166926	x	female	2.6333	0.744969	1.88833	outlier	outlier	Bone density (confirmatory factor analysis Factor 19), Post bronchodilator FEV1, Alzheimer's disease or educational attainment (pleiotropy), Platelet count, Vitamin B12 levels, monocyte (absolute count, minimum, inv-norm transformed), Hematological and biochemical traits, monocyte (absolute count, mean, inv-norm transformed), Alzheimer's disease or family history of Alzheimer's disease, Cerebrosp…
ENSG00000167011	x	female	0.822714	4.49531	-3.6726	control	outlier	Serum metabolite levels, Metabolite levels (N-acetylhistidine), N-acetylhistidine levels, Cerebrospinal fluid N-acetylhistidine levels, Brain N-acetylhistidine levels
ENSG00000167614	x	male	0.171892	2.60222	-2.43033	control	outlier	HDL cholesterol levels, Idiopathic pulmonary fibrosis, Tanner 2 to Tanner 4 pubertal stage transition (joint longitudinal BMI and survival model)
ENSG00000167618	x	male	1.45645	3.17775	-1.7213	control	outlier	Neurological blood protein biomarker levels, Leukocyte-associated immunoglobulin-like receptor 2 levels
ENSG00000167633	x	male	2.51369	2.0666	0.447093	outlier	outlier	Killer cell immunoglobulin-like receptor 2DL5A level in Chronic kidney disease with hypertension and no diabetes (8000_17), Killer cell immunoglobulin-like receptor 2DL5A levels (KIR2DL5A.8000.17.3)
ENSG00000167925	x	female	-2.14769	-2.97632	0.828631	control	outlier	Leukocyte telomere length
ENSG00000168010	x	female	-1.63613	-2.80762	1.17148	control	outlier	Educational attainment, Phospholipids to total lipids ratio in large LDL, Coronary artery disease, Gallstone disease, Non-albumin protein levels, Height, Thromboembolic events in Sickle cell disease
ENSG00000168016	x	male	1.70848	2.74634	-1.03786	control	outlier	Height, HDL cholesterol, Schizophrenia (MTAG), Apolipoprotein A1 levels, Schizophrenia, Pulse pressure, Triglyceride levels (MTAG), Educational attainment (years of education), Triglyceride levels, Interleukin-1-receptor antagonist levels, Disorders of bilirubin excretion (PheCode 277.4), Educational attainment (MTAG), high density lipoprotein cholesterol (HDLC, minimm, inv-norm transformed), Mul…
ENSG00000168062	x	male	2.32444	3.84032	-1.51588	control	outlier
ENSG00000168329	x	female	2.06602	2.89346	-0.827443	control	outlier	Lymphocyte forward scatter, Mosaic loss of chromosome X, white blood cell count (WBC, mean, inv-norm transformed), Neutrophil percentage of white cells, Granulocyte percentage of myeloid white cells, lymphocyte (absolute count, maximum, inv-norm transformed), Monocyte count, monocyte (fraction, maximum, inv-norm transformed), Neutrophils and lymphocytes in blood (confirmatory factor analysis Fact…
ENSG00000168404	x	male	2.32055	2.72872	-0.408174	control	outlier	Heel bone mineral density x serum urate levels interaction
ENSG00000168439	x	female	1.3108	2.83022	-1.51942	control	outlier	Cholesterol to total lipids in medium VLDL percentage (UKB data field 23595), Monocyte count, Low fluorescent percentage of reticulocytes, Mean platelet volume, Reaction time, Waist-to-hip ratio adjusted for BMI, Cholesteryl esters to total lipids in medium VLDL percentage (UKB data field 23596), Attention deficit hyperactivity disorder, Waist circumference adjusted for body mass index, Diastolic…
ENSG00000168461	x	female	-2.55064	-2.39324	-0.157393	outlier	outlier	ghrelin levels, Height, Basophil count, Bone fracture in osteoporosis, Serum albumin levels, Blood pressure (age interaction), Lung adenocarcinoma, Strep throat, Dupuytren's disease, Cognitive performance (language ability) (longitudinal), Drug-induced liver injury (fluoroquinolones), Metabolite levels, Rapidly progressive Alzheimer's disease (pathologically-confirmed vs clinical) (case-control s…
ENSG00000168612	x	male	2.28151	2.94552	-0.664006	control	outlier	Metabolic signature
ENSG00000168634	x	female	1.55367	2.6056	-1.05194	control	outlier
ENSG00000168634	x	female	2.69787	2.24135	0.45652	outlier	outlier
ENSG00000168703	x	female	2.79227	-0.59178	3.38405	outlier	outlier
ENSG00000168779	x	male	0.750588	3.05567	-2.30508	control	outlier	Appendicular lean mass, Depressive symptoms, Tibiofemoral angle
ENSG00000168781	x	female	-3.08875	-2.28333	-0.805424	outlier	outlier	Tumor biomarkers, Highest math class taken (MTAG), Estimated glomerular filtration rate (cystatin c), Estimated glomerular filtration rate (creatinine, cystatin c), Estimated glomerular filtration rate (creatinine)
ENSG00000168884	x	male	-1.68363	-2.91975	1.23612	control	outlier	Educational attainment, Systemic lupus erythematosus, Extrinsic epigenetic age acceleration
ENSG00000168936	x	female	-2.44344	-2.80272	0.359275	control	outlier
ENSG00000169006	x	male	0.959909	3.26914	-2.30923	control	outlier
ENSG00000169031	x	male	-0.290154	2.5924	-2.88256	control	outlier	Secondary malignant neoplasm of digestive systems (PheCode 198.3), Macular thickness, Dementia, Central corneal thickness (MTAG), Corneal resistance factor (MTAG)	MONDO_0018965, MONDO_0007086, Orphanet_88918, MONDO_0008762, Orphanet_88919
ENSG00000169100	aut	male	-2.74243	-2.07719	-0.665241	outlier	outlier
ENSG00000169251	x	female	-1.62529	-2.56729	0.941998	control	outlier	Educational attainment (years of education), Post bronchodilator FEV1/FVC ratio, Post bronchodilator FEV1, Bone mineral density mean, Morning person, Educational attainment, Blood urea nitrogen levels, Noncognitive aspects of educational attainment, Morning vs. evening chronotype, Educational attainment (MTAG), Chronotype
ENSG00000169495	x	female	-0.127279	-3.05146	2.92418	control	outlier	Waist circumference adjusted for body mass index, Height
ENSG00000169696	x	male	3.18297	2.15726	1.02571	outlier	outlier	Insomnia, Smoking initiation, FVC, Restless legs syndrome, FEV1, Toxic effect of other substances, chiefly nonmedicinal as to source (PheCode 989), Drinks per week, Hip circumference adjusted for BMI, Externalizing behaviour (multivariate analysis), Femoral neck width, Central corneal thickness (MTAG), Lung function (FVC), Lung function (FEV1), Offspring birth weight, Alcohol consumption (drinks …
ENSG00000169718	x	male	-2.63504	-2.39118	-0.243861	outlier	outlier	Triacylglycerol 56:6 levels
ENSG00000169733	x	male	2.57146	2.06256	0.508899	outlier	outlier	Conversion from active surveillance to active treatment in prostate cancer, Heel bone mineral density
ENSG00000169914	x	male	0.741877	2.65687	-1.91499	control	outlier	Number of clonal hematopoiesis mutations, Group IIA secretory phospholipase A2 levels in individuals with elevated hsCRP, Ulcerative colitis, Inflammatory bowel disease (MTAG)
ENSG00000169919	x	male	2.26194	2.55938	-0.297441	control	outlier	Beta-glucuronidase levels, Estimated glomerular filtration rate (creatinine), Calcium levels, Lung function (FVC), Height, Rubella, ARSA/GUSB protein level ratio, ERBB2/GUSB protein level ratio, CREG1/GUSB protein level ratio	MONDO_0009662, Orphanet_584
ENSG00000169989	x	male	-0.0195697	2.52751	-2.54708	control	outlier	Vanillylmandelate (VMA) levels in elite athletes
ENSG00000170088	x	male	-0.314368	-2.5521	2.23774	control	outlier	Educational attainment, Adiponectin levels, Neuroticism, Educational attainment (MTAG), Educational attainment (years of education), Gestational length in nulliparas, Highest math class taken (MTAG)
ENSG00000170099	x	female	0.339493	2.54783	-2.20833	control	outlier	Body fat percentage (adjusted for testosterone and SHBG), Height, Fracture of unspecified part of femur (PheCode 800.2), Alanine aminotransferase levels, Cortisone levels, Protein Z-dependent protease inhibitor levels	Orphanet_199247
ENSG00000170180	x	male	2.63943	2.33369	0.305748	outlier	outlier
ENSG00000170190	x	female	2.46808	2.59724	-0.129164	control	outlier	Protein quantitative trait loci (liver), Telomere length (principal component 1), Blood protein levels
ENSG00000170322	x	male	1.07353	2.6363	-1.56276	control	outlier	Red cell distribution width, High light scatter reticulocyte count, Educational attainment, Height, Reticulocyte count
ENSG00000170430	x	female	2.5756	2.17388	0.401727	outlier	outlier	Restless legs syndrome, 2-oxindole-3-acetate levels in elite athletes, Bone mineral density mean, Estimated glomerular filtration rate (cystatin c), Cystatin C levels, Tea consumption, Height, Bone density (confirmatory factor analysis Factor 19), Short sleep duration (<5 hours), Alzheimer's disease in APOE e4- carriers, Modic changes, Estimated glomerular filtration rate (creatinine), Methylated…
ENSG00000170606	x	female	1.76949	3.77223	-2.00274	control	outlier	Type 2 diabetes, Heel bone mineral density, Estimated glomerular filtration rate (creatinine), Waist-to-hip ratio adjusted for BMI, Gamma glutamyl transpeptidase, Breast cancer, Nonalcoholic fatty liver disease (imputed), Waist-hip index, Liver enzyme levels (gamma-glutamyl transferase), Descending aorta maximum area, Phospholipids in very large VLDL, Waist-hip ratio, Calcium (mean, inv-norm tran…
ENSG00000170627	x	male	0.666826	3.33089	-2.66407	control	outlier
ENSG00000170627	x	male	2.21057	2.91476	-0.704197	control	outlier
ENSG00000170667	x	male	1.23378	2.76031	-1.52653	control	outlier
ENSG00000171060	x	female	1.52481	2.79556	-1.27075	control	outlier
ENSG00000171163	x	male	2.44854	2.57555	-0.127009	control	outlier
ENSG00000171236	x	female	1.31914	3.16505	-1.8459	control	outlier
ENSG00000171388	aut	male	1.07363	4.45651	-3.38288	control	outlier
ENSG00000171435	x	female	0.13721	4.48898	-4.35177	control	outlier	Vaginal microbiome MetaCyc pathway (PWY0-321|phenylacetate degradation I (aerobic)), Smoking initiation, Body mass index, Insomnia, COVID-19 (covid vs negative), Parental extreme longevity (95 years and older), Biochemical measures, Alcohol consumption x traumatic event in childhood (felt hated by family member) interaction, Hemoglobin A1c (HbA1c, maximum, inv-norm transformed), Male-pattern bald…
ENSG00000171497	x	female	1.47759	3.30101	-1.82342	control	outlier	Decenoylcarnitine levels, Octanoylcarnitine (c8) levels, Metabolite levels (laurylcarnitine; laurylcarnitine (C12); C12 carnitine; C12_carnitine), Nonanoylcarnitine (C9) levels, Metabolite levels (nonanoylcarnitine (C9); C9 carnitine; C9_carnitine), Peptidyl-prolyl cis-trans isomerase D levels, Laurylcarnitine (C12) levels, Hexanoylcarnitine levels, Dodecanoylcarnitine levels, Acylcarnitine (12:0…
ENSG00000171551	x	male	0.753594	2.76964	-2.01604	control	outlier	Protein quantitative trait loci (liver)	Orphanet_329457, MONDO_0014028
ENSG00000172014	x	female	2.30371	2.54934	-0.245636	control	outlier
ENSG00000172037	x	male	-2.36327	-2.55433	0.191065	control	outlier	MANF/MESD protein level ratio, Coronary artery disease, Insomnia, Waist circumference adjusted for body mass index, Body mass index (MTAG), Caffeine levels in elite athletes, Parental longevity (father's age at death or father's attained age), PR interval, Myocardial infarction, Height, Experiencing mood swings, QT interval, Alzheimer's disease or educational attainment (pleiotropy), Breast cancer	MONDO_0013621, MONDO_0012184
ENSG00000172053	x	male	-2.20267	-2.56417	0.361493	control	outlier	Superior temporal area (unadjusted for global measures), Body fat distribution (trunk fat ratio), Urate levels, Body fat distribution (leg fat ratio), Morning person, Sex hormone-binding globulin levels	MONDO_0014335, Orphanet_404437
ENSG00000172232	x	male	2.0303	2.52984	-0.499542	control	outlier	Serum levels of protein AZU1
ENSG00000172432	x	male	2.15021	3.46876	-1.31855	control	outlier	Dorsolateral prefrontal thickness (unadjusted for global measures), Occipital thickness (unadjusted for global measures), Motor premotor thickness (unadjusted for global measures)	MONDO_0060711
ENSG00000172752	x	female	2.54529	2.04746	0.497832	outlier	outlier	Height, Femur bone mineral density x serum urate levels interaction, Hypertension, Body mass index, Bone mineral density mean, Hip circumference adjusted for BMI, Chronic kidney disease
ENSG00000172785	x	male	-2.89669	-2.20948	-0.687213	outlier	outlier	Platelet distribution width, Mean platelet volume, High-sensitivity cardiac troponin I concentration
ENSG00000173212	x	female	0.141344	3.14137	-3.00003	control	outlier	Fear of minor pain
ENSG00000173272	x	female	-2.56005	-2.22604	-0.334014	outlier	outlier
ENSG00000173335	x	female	2.91369	2.22052	0.69317	outlier	outlier
ENSG00000173452	x	male	0.505967	2.67758	-2.17161	control	outlier	Body mass index, Rubella, Height, Thyroid stimulating hormone levels, Body mass index (MTAG)
ENSG00000173786	x	male	1.96019	2.5532	-0.593008	control	outlier	2,3-cyclic-nucleotide 3-phosphodiesterase levels, Blood protein levels
ENSG00000173852	x	male	0.0962662	2.54792	-2.45166	control	outlier	Post bronchodilator FEV1, Height, CKAP4/IL4R protein level ratio, Ebbinghaus illusion (underestimation), Neuregulin-1, sensory and motor neuron-derived factor isoform levels, Body mass index, Vigorous physical activity
ENSG00000174130	x	male	0.655284	3.061	-2.40572	control	outlier
ENSG00000174343	x	male	1.76399	2.80209	-1.0381	control	outlier	Estimated glomerular filtration rate change in renal transplantation (donor effect)
ENSG00000174600	x	male	-1.52146	-2.94465	1.42319	control	outlier	monocyte (absolute count, minimum, inv-norm transformed), monocyte (absolute count, mean, inv-norm transformed), Granulocyte percentage of myeloid white cells, Response to methotrexate in juvenile idiopathic arthritis, Cleft lip (with or without cleft palate) or cleft palate, monocyte (fraction, minimum, inv-norm transformed), Height, monocyte (fraction, maximum, inv-norm transformed), Monocyte c…
ENSG00000174720	x	female	2.05569	2.51888	-0.463191	control	outlier		MONDO_0014031, Orphanet_319671
ENSG00000174749	x	male	-1.10037	-2.52074	1.42037	control	outlier	Lymphocyte count, Neutrophil-to-lymphocyte ratio, lymphocyte (fraction, maximum, inv-norm transformed), lymphocyte (fraction, mean, inv-norm transformed), Neutrophil percentage of white cells, lymphocyte (absolute count, mean, inv-norm transformed), Lymphocyte percentage of white cells, Multiple sclerosis, Neutrophils and lymphocytes in blood (confirmatory factor analysis Factor 35)
ENSG00000174808	x	male	0.550377	5.79135	-5.24098	control	outlier	Non-HDL cholesterol levels, Height, Betacellulin levels, Lung function (FEV1/FVC), Chronic obstructive pulmonary disease, Chronic obstructive pulmonary disease x current smoker interaction (main effect), Total cholesterol levels, Chronic obstructive pulmonary disease liability (machine learning-based score), Chronic obstructive pulmonary disease x current smoker interaction (2df), Electroencephal…
ENSG00000174898	x	female	2.90846	1.99895	0.909502	outlier	outlier	Galactoside 3(4)-L-fucosyltransferase levels, Mitochondrial DNA copy number (raw), Mitochondrial DNA levels, Major depressive disorder, Posttraumatic wound infection (PheCode 876), Severe COVID-19 infection, Mitochondrial DNA copy number (adjusted), Psychosis in Alzheimer's disease
ENSG00000175198	x	male	-1.05925	-2.74093	1.68168	control	outlier	Propionylcarnitine (c3) levels, Educational attainment (years of education), TRANCE levels, Long sleep duration (>=10 hours), Smoking initiation, Large artery stroke, Atrial fibrillation, Vertex-wise cortical surface area, Educational attainment (MTAG), Cranial vault shape (segment 2), Brain shape (segment 1), Ethylmalonate levels, Refractive error, Plasma amyloid beta 42 to 40 ratio, Peak expira…	MONDO_0011628, Orphanet_35
ENSG00000175287	x	female	-2.11451	-2.51929	0.404778	control	outlier	Guanine levels in chronic kidney disease, Serum metabolite levels, 2'-o-methylcytidine levels, 5-methylcytidine levels in chronic kidney disease, Metabolite levels (2'-O-methylcytidine), Urinary metabolite levels in chronic kidney disease, 2'-o-methyluridine levels, 1-methylguanosine levels, Urine 2'-O-methyluridine levels in chronic kidney disease, Metabolite peak levels (QI5101), Urine 2'-O-met…
ENSG00000175309	x	female	-2.28542	-2.86661	0.581188	control	outlier	Mean corpuscular volume, Caries severity, Height, Protein quantitative trait loci (liver), Ulcerative colitis, Chronic glomerulonephritis, NOS (PheCode 580.14)
ENSG00000176029	x	male	2.65084	-0.569752	3.2206	outlier	outlier
ENSG00000176040	x	female	2.59225	2.06809	0.524154	outlier	outlier	Endometriosis or asthma (pleiotropy), Telomere length
ENSG00000176490	x	male	2.45163	4.35125	-1.89961	control	outlier
ENSG00000177082	x	female	2.50567	2.37006	0.13561	outlier	outlier	Estimated glomerular filtration rate (creatinine), Neuromedin-B levels, Estimated glomerular filtration rate, Color vision defects (Tritan), Height, Positive affect, Color vision defects (Deutan-Protan), Aspartate aminotransferase (AST, minimum, inv-norm transformed), Sarcoidosis, Periodontitis (CDC/AAP)	MONDO_0009627
ENSG00000177084	x	female	2.36134	2.83089	-0.469545	control	outlier	Urate levels in overweight individuals, Stimulated adipocyte lipolysis, Educational attainment	EFO_0000220, EFO_0000305, EFO_0010701, MONDO_0007254, MONDO_0014058, EFO_0002618, Orphanet_352712, EFO_0003060, EFO_0005842, EFO_0000222, EFO_1000044, EFO_0000616, EFO_0004526, MONDO_0032684, MONDO_0016362, EFO_0000095, MONDO_0018653
ENSG00000177103	x	female	0.723021	2.61514	-1.89212	control	outlier	T1 FreeSurfer aseg Left-Putamen, Spherical equivalent or myopia (age of diagnosis), Smoking initiation, Educational attainment, Metabolite levels, Essential tremor, Basal ganglia structure, Parenchymal hematoma in thrombolytic-treated acute ischaemic stroke, Subcortical volume (min-P), Brain region volumes, Triglycerides, Facial morphology (factor 10, width of nasal floor), T1 FIRST volume L Puta…
ENSG00000177119	x	male	-0.0802921	3.22294	-3.30323	control	outlier	Urate levels in obese individuals, Insomnia, Sex hormone binding globulin levels (adjusted for BMI) x vegetarianism interaction, Type 2 diabetes, Plasma omega-6 polyunsaturated fatty acid levels (dihomo-gamma-linolenic acid), Ankylosing spondylitis, Waist circumference adjusted for body mass index, Dementia, Height	MONDO_0009885
ENSG00000177324	aut	male	2.36695	3.28945	-0.92251	control	outlier	3-hydroxy-1-methylpropylmercapturic acid levels in smokers
ENSG00000177374	x	male	0.398726	2.50097	-2.10224	control	outlier	Plateletcrit, Systolic blood pressure, Hypertension, platelet count (maximum, inv-norm transformed), Mean corpuscular volume, heart rate (HR, minimum, inv-normal transformed), monocyte (absolute count, maximum, inv-norm transformed), Total body bone mineral density, Platelet count, Total cholesterol levels, Systolic blood pressure (MTAG), Plasma anti-thyroglobulin and anti-thyroid peroxidase leve…
ENSG00000177453	x	male	1.08433	5.31639	-4.23206	control	outlier	Highest math class taken, prostate-specific antigen (PSA, mean, inv-norm transformed), Prostate cancer, Principal component-derived dietary pattern 1, Adult body size, Height, prostate-specific antigen (PSA, maximum, inv-norm transformed), Breast dense area, Bone mineral density mean, Body fat percentage, Acetone levels, Triglycerides, Metabolic syndrome, Metabolic biomarkers (multivariate analys…
ENSG00000177455	x	male	2.3585	2.87977	-0.521268	control	outlier		Orphanet_1572
ENSG00000177548	x	male	2.29068	2.7822	-0.491519	control	outlier	Cortical surface area, Type 2 diabetes, Estimated glomerular filtration rate (creatinine), Hip index, Household income (MTAG), Hip circumference adjusted for BMI, Body mass index variance, X-12707 levels, Obesity, Ascorbic acid 3-sulfate levels, Body mass index, HDL cholesterol levels, Estimated glomerular filtration rate
ENSG00000177700	x	female	-2.01339	-2.64629	0.632907	control	outlier	Pulse pressure
ENSG00000177830	x	female	-2.33902	-2.5491	0.210078	control	outlier	Body mass index, Systolic blood pressure, Adult body size, Pulse pressure, Body mass index (MTAG)
ENSG00000177943	x	male	2.33468	2.63772	-0.303033	control	outlier	Corneal resistance factor (MTAG)
ENSG00000178057	x	male	-2.47852	-2.52092	0.0423947	control	outlier		EFO_0000400, MONDO_0005148, MONDO_0100133
ENSG00000178104	x	male	2.78687	2.40574	0.381132	outlier	outlier	Height, Mastocytosis, Cutaneous mastocytosis, Resistance to COVID-19 infection (Exposed negative vs positive), Capecitabine sensitivity, Severe COVID-19 infection, Ebbinghaus illusion (overestimation), Macrovascular complications in type 2 diabetes, Adolescent idiopathic scoliosis, Serum urate levels
ENSG00000178149	x	female	-2.52835	-2.49499	-0.0333581	outlier	outlier	Adiponectin levels, Myocardial infarction, Glycated hemoglobin levels, Serum alkaline phosphatase levels
ENSG00000178234	x	female	2.2324	2.80945	-0.577047	control	outlier	Post bronchodilator FEV1/FVC ratio, Height, Adolescent idiopathic scoliosis
ENSG00000178537	x	female	-1.94363	-2.58969	0.646058	control	outlier	Smoking behaviour (cigarettes smoked per day), Problematic tobacco use	MONDO_0008918, Orphanet_159
ENSG00000178977	x	male	1.31742	2.62344	-1.30602	control	outlier	Mitochondrial DNA levels, Never eat sugar vs no sugar restrictions (UKB data field 6144), Monocyte count
ENSG00000178980	x	female	-2.0467	-2.63472	0.588019	control	outlier
ENSG00000179094	x	male	-2.31996	-2.92996	0.609994	control	outlier	Genetic generalized epilepsy, Depression, Morningness, Major depressive disorder (broad), Major depressive disorder, Morning person, HDL cholesterol levels
ENSG00000179387	x	female	-2.35618	-2.74873	0.392552	control	outlier	Reading ability (multivariate), Rapid automised naming of letters
ENSG00000179520	x	female	2.5243	2.30224	0.222054	outlier	outlier	Total cholesterol levels, CAG-273 sp003534295 abundance in stool, Gamma glutamyl transpeptidase, Low density lipoprotein cholesterol levels, Femur bone mineral density x serum urate levels interaction, C-reactive protein, C-reactive protein levels	MONDO_0019587
ENSG00000180066	x	male	0.224911	3.75552	-3.53061	control	outlier
ENSG00000180066	x	female	-0.443343	-2.57519	2.13185	control	outlier
ENSG00000180264	x	female	3.06077	1.62964	1.43113	outlier	outlier	Isolated hypothyroxinemia in pregnancy, Triacylglycerol (49:2) levels
ENSG00000180745	x	male	0.392389	2.78589	-2.3935	control	outlier	Parkinson's disease (motor and cognition)
ENSG00000180917	x	female	-2.33937	-2.60767	0.268301	control	outlier	Postoperative survival time in hepatocellular carcinoma, Haptoglobin levels
ENSG00000180988	x	male	2.52138	1.79168	0.729701	outlier	outlier
ENSG00000181215	x	female	0.15585	2.551	-2.39515	control	outlier	Response to zileuton treatment in asthma (FEV1 change interaction), Blood trace element (Zn levels), Systolic blood pressure, Metabolite levels, Skin reflectance (Melanin index), G_Porphyromonadaceae abundance, Anterior pituitary disorders (PheCode 253.4), Color vision defects (Tritan), Cannabis use (initiation)
ENSG00000181240	x	female	2.51832	1.51797	1.00034	outlier	outlier
ENSG00000181350	x	male	1.2927	3.40806	-2.11536	control	outlier	Vaginal microbiome MetaCyc pathway (GOLPDLCAT-PWY|superpathway of glycerol degradation to 1,3-propanediol)
ENSG00000181396	x	female	-1.85358	-2.60207	0.748485	control	outlier	Serum levels of protein TXNDC5, Cocaine use disorder x change in residence interaction, Protein disulfide-isomerase levels, Protein disulfide-isomerase TMX3 levels, Protein disulfide-isomerase TMX3 level in Chronic kidney disease with hypertension and no diabetes (5654_70), Protein disulfide-isomerase (analyte X11450.110) levels
ENSG00000181408	x	male	-0.357821	3.9648	-4.32262	control	outlier	Serum levels of protein SECTM1, Serum levels of protein CD7
ENSG00000181433	aut	female	0.535532	2.65647	-2.12094	control	outlier
ENSG00000181626	x	female	2.80875	2.13097	0.677782	outlier	outlier
ENSG00000181847	x	male	2.75698	2.49375	0.263231	outlier	outlier	Carotid Intima-media thickness (mean of the maximum cIMT), General cognitive ability
ENSG00000182013	x	male	2.38769	2.50855	-0.120862	control	outlier	Colorectal cancer (diet interaction), BMI and adiposity (confirmatory factor analysis Factor 7)
ENSG00000182177	x	male	1.023	3.47473	-2.45172	control	outlier
ENSG00000182511	x	male	1.80288	4.05827	-2.25538	control	outlier	Coronary artery disease, Descending aorta minimum area, Diastolic blood pressure (MTAG), Takes medication for high blood pressure?, Coronary artery disease (myocardial infarction, percutaneous transluminal coronary angioplasty, coronary artery bypass grafting, angina or chromic ischemic heart disease), Medication use (calcium channel blockers), Systolic blood pressure, Myocardial infarction, Hype…
ENSG00000182732	x	male	0.339051	2.50949	-2.17044	control	outlier	Electrocardiogram morphology (amplitude at temporal datapoints), Heart rate variability (corrected root mean square of successive differences), Heart rate response to recovery post exercise, Educational attainment (years of education), Sex hormone-binding globulin levels, Memory decline in normal cognition, Cognitive ability, years of educational attainment or schizophrenia (pleiotropy), Self-rep…
ENSG00000182853	x	male	0.56763	3.45627	-2.88864	control	outlier	Glycolipid transfer protein domain-containing protein 2 level in Chronic kidney disease with hypertension and no diabetes (7948_129)
ENSG00000182919	x	female	-2.32205	-2.84539	0.52334	control	outlier
ENSG00000183281	x	male	-1.81878	-2.98082	1.16204	control	outlier
ENSG00000183336	x	female	-2.50303	-2.20621	-0.296817	outlier	outlier
ENSG00000183423	x	male	2.62502	2.27185	0.35317	outlier	outlier		Orphanet_215, MONDO_0016293
ENSG00000183426	x	female	-2.369	-2.61969	0.250689	control	outlier
ENSG00000183463	x	female	1.25689	3.56451	-2.30762	control	outlier	Lymphocyte-to-monocyte ratio, Peptic ulcer disease, Monocyte count, Depressive symptoms
ENSG00000183474	x	male	2.42458	2.89107	-0.466488	control	outlier
ENSG00000183560	x	male	1.41672	3.49518	-2.07846	control	outlier
ENSG00000183569	x	male	2.55476	2.43226	0.122507	outlier	outlier
ENSG00000183605	x	male	-2.34965	-2.51519	0.16554	control	outlier	Waist circumference adjusted for body mass index	Orphanet_319524, Orphanet_391348
ENSG00000183665	x	male	-2.08817	-2.77231	0.684132	control	outlier	Pulse pressure
ENSG00000183765	x	male	2.7199	2.36138	0.358523	outlier	outlier	Prostate cancer, Primary open angle glaucoma (PheCode 365.11), Alanine aminotransferase levels, Vertical cup-disc ratio, Alanine transaminase (ALT, mean, inv-norm transformed), Plateletcrit, Mean platelet volume, Open-angle glaucoma (PheCode 365.1), Lung cancer, Red cell distribution width, Aspartate aminotransferase to alanine aminotransferase ratio, Gamma glutamyl transferase levels, Gout and o…	EFO_0003869, MONDO_0002629, EFO_0000305, Orphanet_227535, EFO_0009649, MONDO_0007254, MONDO_0018875, EFO_0000616, EFO_0001663
ENSG00000183889	x	male	0.0608634	2.69976	-2.6389	control	outlier
ENSG00000184056	x	female	2.49551	2.92633	-0.430816	control	outlier		Orphanet_2697, MONDO_0017123
ENSG00000184110	x	female	-2.58003	-2.37749	-0.202541	outlier	outlier
ENSG00000184154	x	male	-1.80176	-2.72552	0.923759	control	outlier
ENSG00000184330	x	male	1.56222	3.59535	-2.03313	control	outlier	Mastocytosis
ENSG00000184357	x	female	1.25053	2.50577	-1.25524	control	outlier	Diastolic blood pressure (MTAG), Chronic obstructive pulmonary disease x ever smoker interaction (main effect), Inguinal hernia, Chronic obstructive pulmonary disease in never smokers, Low density lipoprotein cholesterol levels, Chronic obstructive pulmonary disease in ever smokers, Chronic obstructive pulmonary disease x ever smoker interaction (2df), Fluid intelligence
ENSG00000184471	x	female	2.61148	2.39356	0.217922	outlier	outlier
ENSG00000184492	x	male	0.327091	2.60954	-2.28245	control	outlier
ENSG00000184635	x	male	2.07768	3.02728	-0.949599	control	outlier	Triacylglycerol 56:6 levels, Pharmacokinetics of olanzapine in severe mental disorder (concentration dose ratio), Smoking behavior
ENSG00000184923	x	female	-2.06585	-2.76361	0.697763	control	outlier
ENSG00000184923	x	male	-2.25375	-2.57407	0.320324	control	outlier
ENSG00000184979	x	male	2.62109	1.79982	0.821269	outlier	outlier	Systemic lupus erythematosus	Orphanet_1229
ENSG00000185009	x	male	2.22177	2.52751	-0.305739	control	outlier	Cortical thickness, Vertex-wise cortical thickness, Refractive error, Body mass index
ENSG00000185053	x	male	0.0243239	3.72095	-3.69663	control	outlier	Noncognitive aspects of educational attainment, IgG glycosylation, R-warfarin levels, BMI and adiposity (confirmatory factor analysis Factor 7), Neuroticism, Body mass index, Severe insulin-deficient type 2 diabetes, Intelligence (MTAG), Response to gabapentin in female chronic pelvic pain, Adolescent idiopathic scoliosis, Principal component-derived dietary pattern 11, General cognitive ability,…
ENSG00000185100	x	female	0.773042	2.64815	-1.87511	control	outlier	Breast cancer, Clear cell renal cell carcinoma, Prostate-specific antigen levels, Pharyngeal disease, Hypothyroidism (PheCode 244), ICD10 J35: Chronic diseases of tonsils and adenoids, Hypothyroidism NOS (PheCode 244.4), Adenylosuccinate synthetase isozyme 2 levels
ENSG00000185164	x	female	-2.28353	-2.55568	0.272148	control	outlier
ENSG00000185304	x	female	2.3588	3.0159	-0.657098	control	outlier
ENSG00000185304	x	female	1.40567	2.79999	-1.39433	control	outlier
ENSG00000185313	x	female	2.29901	2.58902	-0.29001	control	outlier	Electrocardiogram morphology (amplitude at temporal datapoints), Pulse pressure, R-warfarin levels, Brugada syndrome, Heart rate response to recovery post exercise, PR interval, Atrioventricular conduction, QT interval, Atrial fibrillation (PheCode 427.21), 12-lead ECG morphology phenotype, QRS duration, ECG latent space, Electrocardiographic traits, Atrial fibrillation, Right ventricular peak at…	EFO_0000289, HP_0001250, EFO_0000474, Orphanet_306577, EFO_0000275, EFO_0003843
ENSG00000185386	x	male	0.894432	2.83265	-1.93821	control	outlier	Mitogen-activated protein kinase 12 levels
ENSG00000185433	x	male	-0.0349234	2.94743	-2.98235	control	outlier	Breast area, Alcohol dependence, Height, Rheumatoid arthritis, Chronic sinus infection
ENSG00000185504	x	female	-1.42457	-2.8267	1.40213	control	outlier	Height, Gamma glutamyl transferase levels, Schizophrenia, Photoreceptor cell layer thickness phenotypes (MTAG)
ENSG00000185527	x	female	2.64724	2.30745	0.339793	outlier	outlier	Blond vs. brown/black hair color, S-6-hydroxywarfarin levels, Cognitive performance (MTAG), RS-6-hydroxywarfarin levels, High myopia	Orphanet_791
ENSG00000185608	x	male	-2.42226	-2.67661	0.254344	control	outlier
ENSG00000185624	x	male	-4.39867	-1.60663	-2.79203	outlier	outlier	NUCB2/P4HB protein level ratio	MONDO_0016085
ENSG00000185669	x	male	0.401626	2.52336	-2.12173	control	outlier
ENSG00000185689	x	female	2.40857	2.50964	-0.101069	control	outlier
ENSG00000185940	x	female	3.38849	1.4162	1.97229	outlier	outlier
ENSG00000185988	x	female	1.89333	3.34982	-1.45649	control	outlier	Intraocular pressure, Hospital contact for infections
ENSG00000186283	x	male	-1.64359	-2.58708	0.943489	control	outlier	Glycosaminoglycan xylosylkinase levels, S-warfarin to R-warfarin ratio
ENSG00000186452	x	female	1.77669	2.50052	-0.723824	control	outlier	Colorectal cancer, Appendicular lean mass, Multi-trait sex score, Systolic blood pressure
ENSG00000186453	x	male	0.921281	2.64644	-1.72516	control	outlier	Appendicular lean mass, White blood cell count, Neutrophil count, Low density lipoprotein cholesterol levels, Feeling fed-up
ENSG00000186458	x	female	1.42253	2.68426	-1.26173	control	outlier
ENSG00000186470	x	male	-2.446	-2.5525	0.106502	control	outlier	Cognitive performance (MTAG), Schizophrenia (MTAG), Butyrophilin subfamily 3 member A2 level in Chronic kidney disease with hypertension and no diabetes (21433_3), Intelligence, Red meat related metabolomic signature, Neuroticism, Butyrophilin subfamily 3 member A3 levels, Smoking cessation, FVC or inflammatory bowel disease (pleiotropy), Urinary tract infection frequency, Basal nucleus volume, H…
ENSG00000186470	x	female	-2.80627	-2.48398	-0.322289	outlier	outlier	Cognitive performance (MTAG), Highest math class taken, Prostate cancer (early onset), Schizophrenia (MTAG), Liver iron content, Urinary tract infection frequency, Butyrophilin subfamily 3 member A2 level in Chronic kidney disease with hypertension and no diabetes (21433_3), Smoking cessation, Highest math class taken (MTAG), Major depressive disorder or glomerular filtration rate estimated from …
ENSG00000186487	x	female	1.33254	3.3695	-2.03696	control	outlier	Direct low density lipoprotein cholesterol levels (adjusted for BMI) x vegetarianism interaction, Smoking initiation, Breast cancer specific mortality in estrogen receptor negative breast cancer, Bone mineral density variability, Mitochondrial DNA copy number (white blood cells), Drinks per week, Cognitive decline rate in late mild cognitive impairment, Coprobacillus cateniformis abundance in sto…	EFO_0003847, HP_0001249, Orphanet_178469, MONDO_0014678
ENSG00000186526	x	male	2.21263	2.51667	-0.304043	control	outlier	Systemic lupus erythematosus (MTAG)
ENSG00000186625	x	female	-2.87321	-2.34651	-0.526697	outlier	outlier	Brainstem volume, S-adenosylhomocysteine (SAH) levels, Left hippocampal volume, Lung cancer, Right hippocampal volume, Regional cortical thickness (parahippocampal), Drinks per week
ENSG00000186814	x	male	3.35747	1.66533	1.69214	outlier	outlier
ENSG00000186918	x	male	0.242007	2.75855	-2.51654	control	outlier	Metabolite levels
ENSG00000186952	x	male	1.88399	2.77549	-0.891498	control	outlier	Cleft lip (with or without cleft palate) or cleft palate, R-6-hydroxywarfarin to R-warfarin ratio, Plasma viscosity, Eosinophil counts, S-7-hydroxywarfarin levels, Cardiac structure and function, Left ventricle wall thickness, Thrombin-activatable fibrinolysis inhibitor levels, Fibrinogen, Atopic asthma, Asthma (childhood onset), Erythrocyte deformation index
ENSG00000187135	x	male	0.983956	2.5443	-1.56034	control	outlier	Crohn's disease, Cerebrospinal fluid sTREM-2 levels
ENSG00000187189	x	female	1.19055	2.68854	-1.49799	control	outlier	Total cholesterol levels
ENSG00000187268	aut	female	4.05118	2.0073	2.04388	outlier	outlier	Severe COVID-19 infection
ENSG00000187510	x	male	-0.46602	3.09358	-3.55961	control	outlier	Protein quantitative trait loci (liver), Aspartate aminotransferase levels
ENSG00000187546	x	male	1.86084	2.51591	-0.655074	control	outlier	Tuberculosis, Lung function (FVC), Depression, Concussion (PheCode 817), Height, Depressive symptoms, Severe COVID-19 infection, Type 2 diabetes, Unilateral cleft lip, Response to antipsychotic treatment in schizophrenia, 1-(1-enyl-palmitoyl)-2-docosahexaenoyl-GPE (p-16:0/22:6) levels, Obesity-related traits, Lung function (forced vital capacity), Palmitoyl-arachidonoyl-glycerol (16:0/20:4) [1] l…
ENSG00000187608	x	male	2.64925	2.31545	0.333803	outlier	outlier	Ubiquitin-like protein ISG15 levels, Blood protein levels, Serum levels of protein ISG15, Ubiquitin-like protein ISG15 (analyte X14151.4) levels, Ubiquitin-like protein ISG15 (analyte X14148.2) levels	Orphanet_319563
ENSG00000187630	x	male	-2.41476	-3.42634	1.01157	control	outlier
ENSG00000187630	x	female	-2.66103	-1.86203	-0.799001	outlier	outlier
ENSG00000187664	x	female	1.66488	2.92208	-1.2572	control	outlier	Red blood cell count, Esophageal bleeding (varices/hemorrhage) (PheCode 530.2), Body mass index, Fasting cholesterol esters in small LDL, Phospholipids to total lipids ratio in medium HDL, Diabetes / "Sugar", 1-linoleoyl-2-arachidonoyl-GPC (18:2/20:4n6) levels, Total cholesterol levels, hemoglobin (maximum, inv-norm transformed), Rheumatoid arthritis, Fasting total cholesterol in IDL, Fasting fre…
ENSG00000187855	x	male	1.04864	2.97251	-1.92387	control	outlier	Color vision defects (Tritan)
ENSG00000187950	x	male	1.45836	2.93	-1.47165	control	outlier
ENSG00000187951	x	female	2.74898	1.40605	1.34293	outlier	outlier
ENSG00000188010	x	male	2.44683	2.76715	-0.320317	control	outlier	Amyotrophic lateral sclerosis
ENSG00000188373	x	male	-1.74765	-2.56973	0.822078	control	outlier
ENSG00000188676	x	female	1.76416	2.54804	-0.78388	control	outlier	X-12100 levels, TestASV_1 (Bacteroides) abundance, Kynurenine levels, X-12100--hydroxytryptophan levels, Metabolite levels (kynurenine; cmh_kynurenine; Kynurenine), Flt3L levels, Surgical necrotising enterocolitis in extremely premature birth
ENSG00000188803	x	male	1.10519	2.51814	-1.41295	control	outlier	Spherical equivalent, Smoking initiation, Insomnia, Spherical equivalent (joint analysis main effects and education interaction), Myopia (PheCode 367.1), COVID-19 (hospitalized covid vs population), Alzheimer's disease or gastroesophageal reflux disease, IgG glycosylation, Refractive error, Perfluorooctanesulfonic acid (PFOS) levels in elite athletes, Adventurousness, Schizophrenia, Vaginal micro…
ENSG00000188816	x	female	2.54625	1.62453	0.921718	outlier	outlier
ENSG00000189051	x	female	2.17428	3.08424	-0.909952	control	outlier
ENSG00000189108	aut	male	-0.460844	2.70886	-3.1697	control	outlier	Triiodothyronine levels, Metabolite levels, Weight, Height
ENSG00000189269	x	female	2.51343	2.32614	0.187293	outlier	outlier
ENSG00000189292	x	male	0.479837	2.5974	-2.11757	control	outlier	Body mass index, Estimated glomerular filtration rate (creatinine), Retinal vascular fractal dimension, Restless legs syndrome, Cerebrospinal fluid biomarker levels, Estimated glomerular filtration rate (cystatin c), Spherical equivalent (joint analysis main effects and education interaction), Cerebrospinal fluid arabonate/xylonate levels, Estimated glomerular filtration rate (creatinine, cystati…
ENSG00000189339	x	female	2.67515	2.48763	0.187526	outlier	outlier	Body mass index (BMI, maximum, inv-normal transformed), Pulse pressure, Body mass index, Whole body fat mass (UKB data field 23100), Body mass index (BMI, mean, inv-normal transformed), Cerebrospinal fluid sTREM-2 levels, Body mass index (MTAG), Body mass index (BMI, minimum, inv-normal transformed), Adult body size
ENSG00000189410	x	female	0.311337	2.77175	-2.46042	control	outlier	Lesions of stomach and duodenum (PheCode 537.1), Height (standard GWA)
ENSG00000196096	x	male	1.27876	3.0166	-1.73784	control	outlier
ENSG00000196177	x	female	-2.5501	-2.21856	-0.331542	outlier	outlier	Short/branched chain specific acyl-CoA dehydrogenase, mitochondrial levels, X-23641 levels	MONDO_0012392
ENSG00000196196	x	female	-2.69738	-2.48021	-0.217171	outlier	outlier	Diastolic blood pressure, Hypertension (confirmatory factor analysis Factor 12), Systolic blood pressure, Venous thromboembolism, Diastolic blood pressure (MTAG), Cardiovascular disease
ENSG00000196353	x	male	0.851089	3.53686	-2.68577	control	outlier	BMI and adiposity (confirmatory factor analysis Factor 7), Body mass index (BMI, minimum, inv-normal transformed), Body mass index, Highest math class taken (MTAG), COVID-19 (hospitalized vs not hospitalized), Body mass index (MTAG), Metabolic syndrome, Type 2 diabetes, Smoking initiation, Body mass index (BMI, maximum, inv-normal transformed), Amyotrophic lateral sclerosis, Body fat percentage, …
ENSG00000196367	x	female	-2.52542	-2.22976	-0.295661	outlier	outlier	Mean corpuscular volume, Mean reticulocyte volume, Hemoglobin levels, Red blood cell count, Mean corpuscular hemoglobin, Bone mineral density variability, Mean spheric corpuscular volume	MONDO_0032760
ENSG00000196418	x	male	1.49353	4.37724	-2.88371	control	outlier	DNA methylation variation (age effect)
ENSG00000196418	x	female	1.41922	2.7427	-1.32348	control	outlier	DNA methylation variation (age effect)
ENSG00000196459	aut	male	-1.78886	-2.53643	0.747565	control	outlier		MONDO_0019667, Orphanet_93284
ENSG00000196468	aut	male	0.296533	2.5145	-2.21796	control	outlier		Orphanet_2498
ENSG00000196711	x	male	0.198068	4.37121	-4.17314	control	outlier
ENSG00000196735	x	male	1.56827	2.79384	-1.22557	control	outlier	Anti-Epstein-Barr virus nuclear antigen (EBNA) IgG levels, Hay fever and/or eczema, Systemic lupus erythematosus, Hypothyroidism or rheumatoid arthritis (pleiotropy), Monocyte count, Neutrophil count, Gamma glutamyl transpeptidase, Asthma (time to onset), Cholesteryl ester levels in medium VLDL, Ulcerative colitis, Cervical cancer, Cholesterol in large LDL (UKB data field 23533), Concentration of…
ENSG00000196943	x	male	-2.0901	-3.90929	1.81919	control	outlier	Parent of origin effect on language impairment (paternal)
ENSG00000197217	x	female	2.40977	2.84998	-0.440204	control	outlier	Obstructive sleep apnea trait (apnea hypopnea index), Reticulocyte haemoglobin equivalent
ENSG00000197363	x	male	-2.23578	-2.60401	0.368229	control	outlier	Alanine aminotransferase levels, Smoking initiation, Aspartate aminotransferase to alanine aminotransferase ratio
ENSG00000197363	x	male	-3.30534	-1.62239	-1.68296	outlier	outlier	Alanine aminotransferase levels, Smoking initiation, Aspartate aminotransferase to alanine aminotransferase ratio
ENSG00000197417	x	male	-2.29922	-2.56142	0.262199	control	outlier	Dementia
ENSG00000197561	x	female	2.70563	1.97975	0.725879	outlier	outlier	Neutrophil forward scatter, Serum levels of protein ELANE, Neutrophil elastase levels	Orphanet_42738, Orphanet_486, Orphanet_2686, MONDO_0008090
ENSG00000197587	x	male	2.01314	4.10869	-2.09555	control	outlier
ENSG00000197620	aut	female	2.03145	2.75415	-0.722698	control	outlier
ENSG00000197776	x	female	3.07215	2.15422	0.917935	outlier	outlier	Alzheimer's disease or peptic ulcer disease, Parkinson's disease (familial, age at onset), Height, Interleukin-9 levels
ENSG00000197785	x	female	-2.23628	-2.54556	0.309272	control	outlier	Suicide attempt, Serum levels of protein VWA1	MONDO_0032931, MONDO_0014958
ENSG00000197870	x	male	1.33324	2.75667	-1.42343	control	outlier
ENSG00000197870	x	male	1.93918	2.81407	-0.874886	control	outlier
ENSG00000197879	x	male	-2.17928	-3.12586	0.946578	control	outlier	Appendicular lean mass, Systolic blood pressure, lymphocyte (fraction, maximum, inv-norm transformed), Neutrophil count, white blood cell count (WBC, minimum, inv-norm transformed), Pulse pressure, Left ventricular end-diastolic volume, White blood cell count, Lung function (FVC), Alzheimer's disease, lymphocyte (fraction, mean, inv-norm transformed), white blood cell count (WBC, mean, inv-norm t…
ENSG00000197903	x	male	1.68309	2.55131	-0.86822	control	outlier	Whole body fat mass (UKB data field 23100)
ENSG00000198033	x	male	1.49365	2.62933	-1.13568	control	outlier	F_Prevotellaceae prevalence
ENSG00000198128	x	male	2.72401	2.31957	0.404445	outlier	outlier
ENSG00000198326	x	female	2.39376	3.29301	-0.899253	control	outlier	Serum creatinine levels, Estimated glomerular filtration rate (creatinine), creatinine (minimum, inv-norm transformed), Estimated glomerular filtration rate, estimated glomerular filtration rate (eGFR, maximum, inv-norm transformed), estimated glomerular filtration rate (eGFR, mean, inv-norm transformed), creatinine (mean, inv-norm transformed), White matter integrity
ENSG00000198546	x	male	2.13248	2.80335	-0.670873	control	outlier
ENSG00000198670	x	female	1.33073	2.76878	-1.43805	control	outlier	Concentration of large HDL particles, Phospholipids to total lipids ratio in very large HDL, Triglycerides to total lipids in chylomicrons and extremely large VLDL percentage (UKB data field 23583), Low-density lipoprotein levels (MTAG), Familial combined hyperlipidemia defined by Consensus criteria, Triglyceride levels in chylomicrons and extremely large VLDL, Ischemic heart disease (PheCode 411…	EFO_0006925
ENSG00000198754	x	male	1.7669	2.74143	-0.974525	control	outlier
ENSG00000203812	x	female	4.01722	1.56441	2.45281	outlier	outlier
ENSG00000203859	x	male	0.401721	2.63867	-2.23695	control	outlier		Orphanet_90791, MONDO_0018479, MONDO_0008727, Orphanet_418
ENSG00000204010	x	male	2.9061	0.769723	2.13637	outlier	outlier
ENSG00000204264	x	male	3.0773	2.26004	0.817262	outlier	outlier	IgA nephropathy, Nephropathy, Proteasome subunit beta type-2 levels	Orphanet_324977, MONDO_0009726
ENSG00000204277	x	male	0.671959	2.52068	-1.84872	control	outlier	White blood cell count, Immature fraction of reticulocytes, Protein quantitative trait loci (liver), Lymphocyte count
ENSG00000204397	x	male	2.42652	2.55561	-0.129094	control	outlier	Perinatal depression
ENSG00000204632	x	male	-2.25074	-2.53397	0.283229	control	outlier	Hypothyroidism or rheumatoid arthritis (pleiotropy), Tonsillectomy, Cervical cancer (MTAG), Smoking initiation (ever regular vs never regular), Red blood cell count, Eosinophil percentage of white cells, Insomnia, Cervical cancer
ENSG00000204852	x	male	2.76346	2.26146	0.501998	outlier	outlier	Systolic blood pressure (MTAG), Body mass index, Body mass index (MTAG)	MONDO_0018921, MONDO_0018772
ENSG00000204876	x	male	1.51307	2.81539	-1.30231	control	outlier
ENSG00000204882	x	male	0.560858	2.5098	-1.94894	control	outlier	Systolic blood pressure, Diastolic blood pressure (MTAG), Pulse pressure, Diastolic blood pressure, Blood pressure traits (multi-trait analysis), Height, Systolic blood pressure (MTAG), systolic blood pressure (SBP, mean, inv-normal transformed), Response to fenofibrate (total cholesterol levels)
ENSG00000204920	x	female	-2.14661	-2.55002	0.40341	control	outlier	Protein quantitative trait loci (liver)
ENSG00000204936	x	male	2.6108	2.1835	0.427298	outlier	outlier	Eosinophil counts, Serum levels of protein CD177, CD177 antigen levels, CD177 antigen levels (CD177.13116.25.3), 1,5-anhydroglucitol (1,5-ag) levels
ENSG00000204991	x	male	0.929386	3.4054	-2.47602	control	outlier	Hair colour (natural, before greying): Red (UKB data field 1747_2), Red vs. brown/black hair color, Idiopathic knee osteoarthritis, Node-level brain connectivity (multivariate analysis), Diastolic blood pressure, Age of smoking initiation, Skin color (Fitzpatrick scale), Skin luminance, Creatinine levels, Skin reflectance, Hemoglobin concentration, Neuroblastoma or malignant cutaneous melanoma, I…
ENSG00000205086	x	male	2.1998	4.60395	-2.40415	control	outlier	Femur bone mineral density x serum urate levels interaction, Achondroplasia-like facial shape score, Chin dimples, Nonsyndromic cleft lip with or without cleft palate, T1 brain MRIs Unsupervised Deep learning derived Imaging Phenotypes (dimension 92), Facial morphology (segment 1), Height, Sib-shared facial trait 49; Facial segment 1; 3D morphology of the full face, QRS duration, Facial morpholog…
ENSG00000205220	x	male	2.78992	2.46129	0.328632	outlier	outlier
ENSG00000205426	x	male	2.84207	2.44843	0.393648	outlier	outlier		Orphanet_573, MONDO_0008009
ENSG00000205456	x	male	0.932992	3.62669	-2.6937	control	outlier
ENSG00000205611	x	male	0.690843	3.4614	-2.77056	control	outlier	Acetate levels, OTU99_1 (Bacteroides) prevalence, TestASV_1 (Bacteroides) prevalence
ENSG00000205632	x	male	-0.497578	3.88427	-4.38185	control	outlier	Response to quetiapine in schizophrenia, Erosive tooth wear (severe vs non-severe)
ENSG00000205663	aut	male	1.68674	2.56702	-0.880282	control	outlier
ENSG00000205710	x	male	0.778708	2.86833	-2.08962	control	outlier
ENSG00000205835	x	male	2.48957	3.1183	-0.628727	control	outlier	Brain morphology (min-P), Subcortical volume (min-P), Left-hemisphere visual network to thalamus white-matter structural connectivity, Nucleus accumbens volume
ENSG00000205866	x	female	2.15621	3.18583	-1.02962	control	outlier	NT3 levels, Hematocrit, alpha-Fetoprotein levels, Hemoglobin, Serum levels of protein CTSD, Red blood cell count
ENSG00000205981	x	male	0.355078	2.70151	-2.34643	control	outlier		MONDO_0012435, Orphanet_66634
ENSG00000206177	x	male	2.13113	2.51551	-0.384378	control	outlier	Mean corpuscular hemoglobin concentration, Early cardiac repolarization, Red cell distribution width, Reticulocyte fraction of red cells, Mean corpuscular hemoglobin, Immature fraction of reticulocytes, High light scatter reticulocyte count, High light scatter reticulocyte percentage of red cells, Mean corpuscular volume, Serum levels of protein HBZ, Body mass index, Red blood cell count, Reticul…	EFO_0004527, EFO_0007986, EFO_0010700, EFO_0004526
ENSG00000206177	x	male	0.858877	3.64567	-2.7868	control	outlier	Reticulocyte fraction of red cells, Mean corpuscular hemoglobin concentration, Mean corpuscular hemoglobin, Immature fraction of reticulocytes, Red cell distribution width, Early cardiac repolarization, Serum levels of protein HBZ, Body mass index, Mean corpuscular volume, Reticulocyte count, High light scatter reticulocyte percentage of red cells, Red blood cell count, Mean platelet volume durin…	EFO_0004527, EFO_0007986, EFO_0010700, EFO_0004526
ENSG00000212657	x	female	2.7343	1.9829	0.751399	outlier	outlier
ENSG00000213190	x	female	2.24276	2.50806	-0.265304	control	outlier
ENSG00000213231	x	female	1.192	2.52087	-1.32887	control	outlier	Suicide attempts in major depressive disorder or bipolar disorder or schizophrenia
ENSG00000213463	x	male	2.61175	2.39235	0.219393	outlier	outlier
ENSG00000213468	aut	female	2.23574	2.55385	-0.318118	control	outlier
ENSG00000213512	x	male	2.00842	3.29673	-1.28831	control	outlier
ENSG00000213920	x	male	-2.43343	-2.59866	0.165231	control	outlier
ENSG00000214087	x	male	-1.62478	-3.16757	1.54279	control	outlier
ENSG00000214087	x	male	2.53677	2.28871	0.248054	outlier	outlier
ENSG00000214087	x	female	-2.906	-2.45589	-0.450112	outlier	outlier
ENSG00000214413	x	female	-2.76487	-2.39225	-0.372615	outlier	outlier	Type 2 diabetes, Protein quantitative trait loci (liver), Systemic lupus erythematosus
ENSG00000214415	x	female	2.79646	2.47747	0.318988	outlier	outlier
ENSG00000214652	x	male	-2.26004	-2.50353	0.243491	control	outlier	Coronary artery disease
ENSG00000214655	x	female	2.42482	2.51071	-0.0858895	control	outlier	Smoking cessation, C-reactive protein levels
ENSG00000214860	x	female	-2.20522	-2.87991	0.674696	control	outlier	Protein quantitative trait loci (liver)
ENSG00000214897	aut	female	1.75017	4.05455	-2.30438	control	outlier
ENSG00000214940	x	male	0.21169	6.95181	-6.74012	control	outlier
ENSG00000215021	x	male	-1.99233	-2.57096	0.578629	control	outlier	Glycated hemoglobin levels, Red blood cell fatty acid levels, Mean corpuscular hemoglobin concentration
ENSG00000215252	x	female	-2.45774	-3.30418	0.846439	control	outlier	Sleep efficiency in severe depression, Sucrose liking, Severe COVID-19 infection, Colorectal cancer, Spherical equivalent
ENSG00000215252	x	female	-2.29903	-2.54643	0.247404	control	outlier	Spherical equivalent, Severe COVID-19 infection, Sucrose liking, Sleep efficiency in severe depression, Colorectal cancer
ENSG00000215274	aut	female	-0.444828	3.10567	-3.5505	control	outlier
ENSG00000215305	x	female	2.43666	2.53254	-0.095878	control	outlier	Metabolic syndrome, Height, Adolescent idiopathic scoliosis, Lymphocyte percentage of white cells
ENSG00000215790	x	male	2.12859	2.79422	-0.665621	control	outlier
ENSG00000217455	x	female	0.934411	2.6245	-1.69009	control	outlier
ENSG00000221923	x	male	1.89779	2.66693	-0.769143	control	outlier	Colonoscopy-negative controls vs population controls
ENSG00000221963	x	male	2.68419	1.74104	0.943142	outlier	outlier	Right colon cancer
ENSG00000222033	x	female	2.51991	2.4221	0.0978082	outlier	outlier
ENSG00000223511	aut	male	1.69639	2.73088	-1.03449	control	outlier
ENSG00000223586	x	male	0.955799	2.51327	-1.55748	control	outlier
ENSG00000223714	aut	female	2.53254	2.14358	0.388964	outlier	outlier
ENSG00000223855	x	male	0.678032	3.51975	-2.84172	control	outlier	Male-pattern baldness, Personality traits or cognitive traits (multivariate analysis), PDGFA/PDGFB protein level ratio
ENSG00000224228	x	female	2.85757	1.62031	1.23726	outlier	outlier
ENSG00000224228	x	male	2.63719	2.41288	0.224304	outlier	outlier
ENSG00000224635	x	male	1.77623	2.87001	-1.09379	control	outlier
ENSG00000224914	x	female	-1.89565	-2.55707	0.661422	control	outlier
ENSG00000225231	x	male	1.38017	2.50152	-1.12135	control	outlier	OTU97_39 (Proteobacteria) abundance, OTU99_40 (Proteobacteria) abundance
ENSG00000225614	x	male	-0.119836	-3.06326	2.94343	control	outlier	Corneal resistance factor, Red blood cell count, Red cell distribution width, Corneal resistance factor (MTAG), Central corneal thickness (MTAG), Hemoglobin A1c levels, Protein quantitative trait loci (liver), Height, Hair colour (natural, before greying): Red (UKB data field 1747_2), Age related hearing loss-related regional glucose metabolism (Cochlear nucleus), Heel bone mineral density, Waist…	Orphanet_90354
ENSG00000225982	x	female	3.39665	1.37336	2.02329	outlier	outlier
ENSG00000226686	x	female	2.55513	2.43871	0.116424	outlier	outlier	Waist-to-hip ratio adjusted for BMI, Waist-hip index, Coronary artery calcification, Insomnia
ENSG00000226792	x	female	1.32705	6.87676	-5.54971	control	outlier	Granulocyte telomere length, IgG glycosylation, Facial morphology, Height, Adiponectin levels, Postoperative atrial fibrillation after cardiac surgery
ENSG00000226900	x	male	-0.509878	-2.55601	2.04613	control	outlier
ENSG00000226954	x	male	0.855756	2.87462	-2.01887	control	outlier
ENSG00000227482	x	female	1.72284	2.68089	-0.958057	control	outlier
ENSG00000227634	x	male	2.34917	2.53738	-0.188206	control	outlier	Plasma omega-6 polyunsaturated fatty acid levels (gamma-linolenic acid), Psoriasis, Peritonsillar abscess (MTAG), Youthful appearance (self-reported), ICD10 J35: Chronic diseases of tonsils and adenoids, Chronic diseases of tonsils or adenoids (MTAG), Leprosy, Pharyngeal disease, Strep throat, Blond vs. brown/black hair color
ENSG00000227729	x	male	-3.02532	-1.92057	-1.10476	outlier	outlier
ENSG00000228031	x	male	1.22426	2.72967	-1.50541	control	outlier
ENSG00000228044	x	male	-0.203857	2.5415	-2.74536	control	outlier
ENSG00000228065	x	male	1.30876	2.55981	-1.25105	control	outlier	Insomnia, Protein quantitative trait loci (liver), Smoking initiation, Externalizing behaviour (multivariate analysis), OTU97_354 (Alloprevotella) abundance, Non-melanoma skin cancer, G_Alloprevotella abundance, Cerebrospinal fluid α-synuclein levels, Epigenetic age acceleration in alcohol use disorder
ENSG00000228408	x	female	2.85102	1.85472	0.996294	outlier	outlier
ENSG00000228521	x	male	2.51405	1.07298	1.44108	outlier	outlier
ENSG00000228528	x	male	1.47709	2.54162	-1.06453	control	outlier
ENSG00000229155	x	female	2.91769	2.32829	0.589395	outlier	outlier	Brainstem volume, Height, Subcortical volume (min-P), Brain morphology (min-P), Smoking cessation in chronic obstructive pulmonary disease, Brain morphology (MOSTest), Cortical surface area, Lung function (FEV1/FVC), Age of onset of childhood onset asthma, Subcortical volume (MOSTest)
ENSG00000229274	x	male	2.5046	0.405059	2.09954	outlier	outlier	Platelet-to-lymphocyte ratio, Neutrophil count, Schizophrenia, Psoriasis, Prostate-specific antigen levels, Whole body fat mass (UKB data field 23100), Autism spectrum disorder or schizophrenia, Seropositivity for streptococcus pyogenes peptide (agilent_220658), Right-hemisphere control network to hippocampus white-matter structural connectivity, Corpus callosum central volume, Hypothyroidism, Br…
ENSG00000229719	x	male	0.57175	4.1618	-3.59005	control	outlier	Adolescent idiopathic scoliosis
ENSG00000229989	x	male	0.320637	2.70908	-2.38844	control	outlier	ICD10 M54: Dorsalgia, White blood cell count, Celiac disease and Rheumatoid arthritis, Weight, Hematocrit, 1,2-dipalmitoyl-GPE (16:0/16:0) levels in elite athletes, Peak expiratory flow, Endometriosis (MTAG), Lung function in never smokers (high FEV1 vs average FEV1), FEV1, Bone mineral density mean, ICD10 M51: Intervertebral disc disorder, Brain surface area change rate, Lung function (FEV1/FVC)…
ENSG00000230010	x	male	2.40629	5.88352	-3.47723	control	outlier
ENSG00000230010	x	male	2.26395	3.55933	-1.29538	control	outlier
ENSG00000230021	x	female	3.37865	2.24533	1.13332	outlier	outlier
ENSG00000230021	x	male	3.14229	1.70407	1.43822	outlier	outlier
ENSG00000230138	x	male	-0.280906	2.54335	-2.82426	control	outlier
ENSG00000230525	x	female	-0.746818	2.54175	-3.28857	control	outlier
ENSG00000230563	x	male	2.21875	3.13382	-0.915066	control	outlier
ENSG00000230627	x	male	1.14509	3.06921	-1.92412	control	outlier
ENSG00000230628	x	male	2.4472	3.26086	-0.81366	control	outlier
ENSG00000230725	x	male	0.494277	3.48428	-2.99	control	outlier
ENSG00000231010	x	female	0.317437	2.57877	-2.26133	control	outlier
ENSG00000231256	x	male	2.60651	0.924812	1.6817	outlier	outlier	Skull bone mineral density, Bone mineral density (hip), Bone mineral density (spine), Facial morphology (factor 17, height of vermillion upper lip)
ENSG00000231682	x	female	1.28467	3.63009	-2.34541	control	outlier	Familial lung adenocarcinoma
ENSG00000231826	x	male	0.108271	2.55326	-2.44499	control	outlier	Neuroticism conditioned on educational attainment (multi-trait conditioning and joint analysis), Male-pattern baldness, Corneal resistance factor, Diastolic blood pressure (MTAG), Neuroticism conditioned on self-rated math ability (multi-trait conditioning and joint analysis), Corneal resistance factor (MTAG), HDL cholesterol, GIP levels in response to oral glucose tolerance test (120 minutes), B…
ENSG00000231887	x	female	1.73262	2.77973	-1.04711	control	outlier	F-caffeinated/sweet liking (derived food-liking factor), Serum levels of protein HTN3, Coffee difference liking, IL17A levels, Lager liking, Cystatin-SA levels, R-6-hydroxywarfarin to R-warfarin ratio, Tea with sugar liking, Bone mineral density mean, Serum levels of protein BPIFA2, Cystatin-SN levels, Coffee intake (standard GWA), Alpha-amylase 1 levels, Protein quantitative trait loci (liver), …
ENSG00000232125	x	female	2.52237	2.12931	0.393054	outlier	outlier	Cerebrospinal fluid t-tau:AB1-42 ratio, Spondylosis, 3-hydroxy-1-methylpropylmercapturic acid levels in smokers
ENSG00000232611	aut	male	-1.29805	-2.70278	1.40473	control	outlier
ENSG00000232774	x	male	2.35601	2.88698	-0.530969	control	outlier	Anxiety, Ceramide (d18:1/20:0, d16:1/22:0, d20:1/18:0) levels in elite athletes, G_Holdemanella abundance
ENSG00000233087	x	male	2.16354	3.28228	-1.11874	control	outlier
ENSG00000233215	x	female	1.8576	2.64176	-0.784165	control	outlier
ENSG00000233288	x	female	0.807611	2.71606	-1.90845	control	outlier
ENSG00000233508	x	male	-0.722888	-2.88046	2.15757	control	outlier	Insomnia
ENSG00000233539	x	male	2.72408	2.28888	0.435198	outlier	outlier
ENSG00000233590	x	female	2.67465	1.97893	0.695718	outlier	outlier	Vertical cup-disc ratio, Optic disc area, Optic disc parameters, Optic disc size, Optic nerve measurement (cup-to-disc ratio), Circulating fibroblast growth factor 23 levels
ENSG00000234261	x	female	2.67462	2.39014	0.28447	outlier	outlier
ENSG00000234444	x	female	2.8464	2.48231	0.364089	outlier	outlier
ENSG00000234506	x	male	2.59035	1.13047	1.45988	outlier	outlier	Tuberculosis
ENSG00000235126	x	female	1.04891	2.52992	-1.48101	control	outlier
ENSG00000235263	x	female	1.76902	2.56846	-0.79944	control	outlier
ENSG00000235665	x	female	1.01089	3.65466	-2.64377	control	outlier
ENSG00000235687	x	female	1.593	2.5341	-0.941098	control	outlier	Hemostatic factors and hematological phenotypes, 3-hydroxybutyrate (BHBA) levels in elite athletes, Pediatric autoimmune diseases
ENSG00000236682	x	male	2.03361	2.50902	-0.475414	control	outlier	Protein C levels, Educational attainment (years of education)
ENSG00000236719	x	male	2.40785	2.55253	-0.144681	control	outlier	Ease of getting up in the morning, Self-reported math ability, Vaginal microbiome presence (c_Actinobacteria), Vaginal microbiome presence (f_Bifidobacteriaceae), Cortical surface area, Global cognition (Mini Mental State Examination) (longitudinal), Vertex-wise cortical surface area, Vertex-wise cortical thickness, Vaginal microbiome presence (s_Gardnerella vaginalis), Vertex-wise sulcal depth, …
ENSG00000236833	x	male	2.75108	2.04826	0.70282	outlier	outlier
ENSG00000236854	x	male	2.79043	2.10669	0.683738	outlier	outlier
ENSG00000236948	x	female	2.71905	0.370159	2.34889	outlier	outlier
ENSG00000236961	x	male	2.13542	3.33293	-1.19751	control	outlier
ENSG00000237372	x	male	0.361332	4.33729	-3.97596	control	outlier	Estimated glomerular filtration rate (creatinine, cystatin c), Drinks per week, Smoking initiation, C-reactive protein levels (MTAG), Creatinine levels, Serum creatinine levels, Neuroendocrine tumors (PheCode 209), Sex hormone-binding globulin levels, Cystatin C levels, Basal cell carcinoma, Cardio-cerebrovascular disease in dyslipidemia, Uterine fibroids, Hair color, Hemoglobin concentration, Me…
ENSG00000237412	x	female	-0.350713	-2.60065	2.24994	control	outlier	Hypermetropia (PheCode 367.8), Myopia, Refractive error, High myopia, Myopia (PheCode 367.1), Age-related eyesight deterioration (confirmatory factor analysis Factor 27), Retinal vascular fractal density, Optic disc size, Hyperopia, Vertical cup-disc ratio, Low myopia vs hyperopia, Spherical equivalent, Refractive error (autorefraction measured), Spherical equivalent or myopia (age of diagnosis),…	EFO_0005569, MONDO_0016764, Orphanet_2542
ENSG00000237419	x	male	1.80822	2.83131	-1.02309	control	outlier
ENSG00000237604	x	female	1.87537	3.25457	-1.3792	control	outlier
ENSG00000237667	x	male	2.82035	2.05019	0.770164	outlier	outlier	Adverse response to chemotherapy (neutropenia/leucopenia) (doxorubicin), Body mass index, S-6-hydroxywarfarin levels, Myringotomy, Tinnitus, Gut microbiota (bacterial taxa, hurdle binary method), CD5 levels, S-warfarin levels
ENSG00000237693	x	female	2.48437	5.49588	-3.01151	control	outlier	Crohn's disease, Inflammatory bowel disease, Diastolic blood pressure variability, Inflammatory bowel disease (MTAG), Chronic inflammatory diseases (ankylosing spondylitis, Crohn's disease, psoriasis, primary sclerosing cholangitis, ulcerative colitis) (pleiotropy), Crohn's disease vs rheumatoid arthritis (ordinary least squares (OLS)), Ulcerative colitis
ENSG00000237721	x	male	1.82243	2.57808	-0.755648	control	outlier
ENSG00000237753	x	male	0.87122	3.12075	-2.24953	control	outlier	Prostate cancer
ENSG00000238102	x	male	2.64257	1.99973	0.642838	outlier	outlier
ENSG00000238230	x	male	2.56376	1.4875	1.07625	outlier	outlier
ENSG00000238243	x	female	2.65721	2.38472	0.272495	outlier	outlier
ENSG00000238358	x	male	2.32763	3.09275	-0.765128	control	outlier
ENSG00000239713	x	male	2.1314	2.83597	-0.704573	control	outlier
ENSG00000240021	x	female	2.50167	1.44222	1.05945	outlier	outlier	Angiopoietin-related protein 1:C-Term, Fibrinogen domian levels, Triglyceride to HDL cholesterol ratio, Triglyceride levels in non-type 2 diabetes, Metabolic syndrome, Triglyceride levels, Obesity-related traits, Calcium levels, Triglycerides
ENSG00000240707	x	female	3.78339	-0.258371	4.04176	outlier	outlier
ENSG00000240747	x	female	3.16006	2.28177	0.878285	outlier	outlier
ENSG00000241151	x	female	1.39444	4.18252	-2.78808	control	outlier
ENSG00000241404	x	female	2.33137	2.92338	-0.592006	control	outlier
ENSG00000241697	x	male	2.91395	2.02992	0.884031	outlier	outlier
ENSG00000241935	x	male	0.545716	2.56226	-2.01654	control	outlier	Vascular endothelial function, Glutamine levels, Alanine levels, Plasma 4-hydroxyglutamate levels in chronic kidney disease, Glutamine levels (UKB data field 23461), Metabolite levels, Breast area, 2-hydroxystearate levels in elite athletes, 4-hydroxyglutamate levels	Orphanet_93600
ENSG00000242252	x	female	2.14929	3.10741	-0.958114	control	outlier
ENSG00000242516	x	female	2.21202	2.50471	-0.292693	control	outlier
ENSG00000242611	x	female	2.28431	2.5483	-0.26399	control	outlier
ENSG00000242612	x	male	-2.35704	-2.66368	0.30664	control	outlier	Hodgkin's lymphoma
ENSG00000243137	x	male	-1.22536	-3.00725	1.78189	control	outlier	Pregnancy-specific beta-1-glycoprotein 3 levels (PSG3.6444.15.3), Pregnancy-specific beta-1-glycoprotein 9 levels (PSG9.9335.28.3), Serum levels of protein PSG3, Pregnancy-specific beta-1-glycoprotein 4 levels
ENSG00000243989	x	female	-2.71776	-2.43024	-0.287514	outlier	outlier		Orphanet_137754, EFO_1001981, MONDO_0012368
ENSG00000244122	x	male	2.78581	0.714265	2.07154	outlier	outlier		EFO_0004570
ENSG00000244649	x	female	2.61649	1.59695	1.01954	outlier	outlier	Platelet thrombus formation, Metabolite levels (Dihydroxy docosatrienoic acid), Appendicular lean mass, Prostate cancer, Restless legs syndrome, Low density lipoprotein cholesterol levels, Apolipoprotein B levels, Systolic blood pressure, LDL cholesterol, Body mass index in non-asthmatics, Height, LDL cholesterol levels, Mosquito bite size, Bone mineral density mean, Diastolic blood pressure, Wor…
ENSG00000245060	x	female	2.34337	2.50045	-0.157081	control	outlier
ENSG00000245317	x	female	2.10414	2.55843	-0.454288	control	outlier
ENSG00000245556	x	male	2.18033	2.87703	-0.696706	control	outlier	Multi-trait sex score, Complement factor H-related protein 2 levels
ENSG00000245719	x	female	1.44219	3.13234	-1.69015	control	outlier	Body mass index
ENSG00000245719	x	female	2.17106	3.18529	-1.01423	control	outlier	Body mass index
ENSG00000245857	x	female	1.25793	3.14553	-1.8876	control	outlier	Basophil percentage of white cells, Basophil count, Beta-defensin 1 levels, Monocyte count, Lymphocyte-to-monocyte ratio, Blood protein levels, Neutrophil forward scatter, Monocyte percentage of white cells, Beta-defensin 1 levels (DEFB1.6629.3.3), Neutrophil side scatter, Neutrophil side scatter distribution width, Granulocyte percentage of myeloid white cells, Neutrophil side fluorescence, Neut…
ENSG00000246922	x	female	2.74926	2.45175	0.297505	outlier	outlier
ENSG00000247844	x	male	3.21548	1.71599	1.49949	outlier	outlier
ENSG00000248079	x	female	1.27048	2.5955	-1.32502	control	outlier	Sex hormone-binding globulin levels adjusted for BMI, Thyroid stimulating hormone levels, Waist-hip ratio, Myeloid clonal hematopoiesis, Estimated glomerular filtration rate (creatinine), Bone mineral density mean, Fish- and plant-related diet, Waist circumference adjusted for body mass index, Highest math class taken, Fasting glucose, Highest math class taken (MTAG), Waist-to-hip ratio adjusted …
ENSG00000248210	x	male	2.66965	0.836535	1.83311	outlier	outlier	Bone mineral density mean, COVID-19 (hospitalized vs not hospitalized), COVID-19 (hospitalized vs population), Corneal endothelial cell shape (percentage of hexagonally shaped cells)
ENSG00000248300	x	male	1.26864	2.54548	-1.27684	control	outlier	Body mass index
ENSG00000248491	x	male	1.81812	2.54639	-0.728269	control	outlier
ENSG00000248599	x	female	-1.95875	-2.59326	0.63451	control	outlier	High light scatter reticulocyte percentage of red cells, Reticulocyte count, Reticulocyte fraction of red cells, Immature fraction of reticulocytes, High light scatter reticulocyte count
ENSG00000248599	x	male	0.456495	2.66492	-2.20842	control	outlier	High light scatter reticulocyte percentage of red cells, Reticulocyte count, Reticulocyte fraction of red cells, Immature fraction of reticulocytes, High light scatter reticulocyte count
ENSG00000248771	x	male	2.29943	2.99572	-0.696291	control	outlier	Metabolite levels, Systemic lupus erythematosus, Depression x environmental factor score interaction
ENSG00000248846	x	male	2.26019	2.81789	-0.5577	control	outlier
ENSG00000248964	x	male	1.18969	2.5661	-1.37641	control	outlier
ENSG00000249345	x	male	0.503786	2.57155	-2.06776	control	outlier	Suberate (octanedioate) levels in elite athletes, Adolescent idiopathic scoliosis, Coronary artery calcified atherosclerotic plaque score in type 2 diabetes, Human milk oligosaccharide concentration (lacto-N-fucopentaose III) in secretors
ENSG00000249736	x	female	2.80676	2.45631	0.350447	outlier	outlier
ENSG00000249917	x	male	2.61721	0.0838354	2.53338	outlier	outlier	Height, Insomnia, Sex hormone-binding globulin levels, Smoking initiation (ever regular vs never regular) (MTAG), Male-pattern baldness, C-reactive protein levels (MTAG), Balding type 1, Serum 25-Hydroxyvitamin D levels (conditioned on BMI), Lung cancer (survival time) in never smokers, Conotruncal heart defects with normally related great vessels (without 22q.11.2 deletion syndrome), Apolipoprot…
ENSG00000249926	x	male	2.04265	2.78385	-0.741205	control	outlier
ENSG00000250041	x	female	2.8739	0.309552	2.56434	outlier	outlier
ENSG00000250337	x	male	2.47018	2.69333	-0.223147	control	outlier	Dementia, Smoking initiation, 3-hydroxypropylmercapturic acid levels in smokers, Initial pursuit acceleration, RBC levels of D-Glucose 6-phosphate, Height, Highest math class taken (MTAG), Platelet-derived growth factor BB levels, Educational attainment (MTAG), Occupational creativity
ENSG00000250337	x	male	2.57958	2.41211	0.167469	outlier	outlier	Highest math class taken (MTAG), Platelet-derived growth factor BB levels, Occupational creativity, Height, RBC levels of D-Glucose 6-phosphate, Dementia, 3-hydroxypropylmercapturic acid levels in smokers, Initial pursuit acceleration, Smoking initiation, Educational attainment (MTAG)
ENSG00000250337	x	male	2.33824	2.56418	-0.225935	control	outlier	Platelet-derived growth factor BB levels, Occupational creativity, Dementia, Initial pursuit acceleration, Smoking initiation, Educational attainment (MTAG), Height, RBC levels of D-Glucose 6-phosphate, Highest math class taken (MTAG), 3-hydroxypropylmercapturic acid levels in smokers
ENSG00000250361	x	male	2.2028	3.05656	-0.853754	control	outlier
ENSG00000250423	aut	female	0.00402797	2.68485	-2.68082	control	outlier	3-hydroxy-1-methylpropylmercapturic acid levels in smokers
ENSG00000250565	x	male	1.66242	3.27427	-1.61185	control	outlier	Height, Abdominal aortic aneurysm
ENSG00000250799	x	female	3.07933	0.672229	2.4071	outlier	outlier	X-11315 levels, trans-Hydroxyproline levels, Metabolite levels (trans-4-hydroxyproline; hydroxyproline; cis_trans_hydroxyproline), Trans-4-hydroxyproline levels
ENSG00000251129	x	female	2.21967	3.28705	-1.06738	control	outlier	Educational attainment (years of education), Abdominal fat cell number, Bone mineral density variability, Educational attainment (MTAG), Age when finished full-time education (standard GWA), Neutral antibody levels in response to SARS-CoV-2 vaccination, Height, Educational attainment
ENSG00000251152	x	female	2.63635	-0.332951	2.9693	outlier	outlier
ENSG00000251152	x	female	2.64201	1.40754	1.23447	outlier	outlier
ENSG00000251209	x	female	2.45095	4.91122	-2.46027	control	outlier	Systolic blood pressure, Diastolic blood pressure, Body mass index (MTAG), Systolic blood pressure (MTAG), Response to ketamine in bipolar disorder or major depression (dissociation effects), Schizophrenia, Breast dense area, Body mass index, Smoking initiation (ever regular vs never regular) (MTAG), Cardio-cerebrovascular disease in hypertension, Bone mineral density mean, Diastolic blood pressu…
ENSG00000251226	x	male	2.73701	2.45195	0.285053	outlier	outlier	Transferrin N-glycan 21 levels, Gut microbiota relative abundance (unclassified genus belonging to family Erysipelotrichaceae), Whole body fat mass (UKB data field 23100), Transferrin N-glycan 33 levels, Body surface area, BMI and adiposity (confirmatory factor analysis Factor 7), Glucocorticoid deficiency (PheCode 255.21), OTU99_17 (Parabacteroides) prevalence, Myopia (pathological), Weight, Smo…
ENSG00000251322	x	male	2.6126	2.4714	0.141194	outlier	outlier	ISEI occupational score (MTAG), SH3 and multiple ankyrin repeat domains protein 3 levels, Educational attainment (years of education), CAMSIS occupational score (MTAG), SIOPS occupational score (MTAG), Homer protein homolog 2 levels, Extremely high intelligence, General cognitive ability, Cognitive ability, years of educational attainment or schizophrenia (pleiotropy), Memory dysfunction in front…	Orphanet_48652, MONDO_0011652, MONDO_0005090
ENSG00000251497	x	male	1.84384	2.64054	-0.796698	control	outlier
ENSG00000251504	x	female	1.87869	2.60202	-0.723332	control	outlier	Type 2 diabetes
ENSG00000251655	x	male	0.812305	2.50341	-1.6911	control	outlier
ENSG00000253105	x	female	3.2426	1.5941	1.6485	outlier	outlier
ENSG00000253214	x	female	2.1234	2.51611	-0.392708	control	outlier
ENSG00000253276	x	male	-0.831537	-2.66571	1.83417	control	outlier	Waist-hip ratio
ENSG00000253361	x	female	-2.62328	-1.75692	-0.866356	outlier	outlier
ENSG00000253438	x	female	2.59072	2.04085	0.549865	outlier	outlier	Prostate cancer, Smoking initiation, Radiotherapy (PheCode 196), Educational attainment, Height, Prostate cancer (late onset), Cancer of prostate (PheCode 185), Cancer (pleiotropy), Breast cancer, ovarian cancer or prostate cancer (pleiotropy), Cystatin C levels x vegetarianism interaction, Urinary incontinence (PheCode 599.4), Heel bone mineral density, Gut microbiota (alpha diversity), Takes me…
ENSG00000253557	x	male	0.578276	2.72951	-2.15123	control	outlier
ENSG00000253633	x	female	2.51	1.73578	0.774219	outlier	outlier	Height, Mean platelet volume, Platelet distribution width, IgA nephropathy
ENSG00000253686	x	male	1.9584	2.75648	-0.798083	control	outlier
ENSG00000253807	x	male	-0.206081	3.14371	-3.34979	control	outlier	Alcohol dependence (age at onset), Height, Carotid Intima-media thickness (mean of the maximum cIMT), Methotrexate-induced liver injury in rheumatoid arthritis, Heel bone mineral density, Self-reported math ability (MTAG), Early-onset schizophrenia, Highest math class taken (MTAG), Self-reported math ability, Acetylcarnitine levels (Metabolon platform), Educational attainment, Dyslexia, Breast ca…
ENSG00000253842	x	male	-1.4387	-2.80359	1.3649	control	outlier
ENSG00000253844	x	male	1.40122	2.50679	-1.10557	control	outlier
ENSG00000253967	x	male	1.16739	2.54059	-1.3732	control	outlier	Cardiac Troponin-T levels
ENSG00000254101	x	female	2.2948	2.66684	-0.372042	control	outlier	Superior parietal cortex volume, Protein quantitative trait loci (liver), Amyotrophic lateral sclerosis, IgG glycosylation, Venous thromboembolism adjusted for sickle cell variant rs77121243-T, Alcohol use frequency, Carotid Intima-media thickness (mean of the maximum cIMT), Body mass index (MTAG), Vaginal microbiome MetaCyc pathway (PWY-7373|superpathway of demethylmenaquinol-6 biosynthesis II),…
ENSG00000254135	x	female	2.3657	3.02308	-0.657379	control	outlier
ENSG00000254153	x	female	2.75426	2.21615	0.538115	outlier	outlier	Cathepsin B levels, Estimated glomerular filtration rate, Cardiorespiratory fitness slope, A body shape index, Type ii diabetes, Heel bone mineral density, Triglyceride levels, Nontoxic nodular goiter (PheCode 241), Basophil count, Phospholipids to total lipids ratio in medium LDL, Waist circumference adjusted for body mass index, Free cholesterol to total lipids ratio in large HDL, Cholesteryl e…
ENSG00000254166	x	female	2.94389	1.38056	1.56333	outlier	outlier
ENSG00000254777	x	female	2.19686	2.55611	-0.359251	control	outlier
ENSG00000254789	x	male	2.58841	1.97431	0.614099	outlier	outlier
ENSG00000254802	x	male	1.68771	2.54185	-0.854137	control	outlier
ENSG00000255400	x	female	2.95897	1.34778	1.61119	outlier	outlier
ENSG00000255455	x	male	2.13644	2.67907	-0.542636	control	outlier
ENSG00000255465	x	male	2.92561	1.09004	1.83557	outlier	outlier
ENSG00000255983	x	male	2.54331	1.59659	0.946712	outlier	outlier
ENSG00000255983	x	male	3.32861	1.52161	1.807	outlier	outlier
ENSG00000255983	x	male	1.8468	2.63043	-0.78363	control	outlier
ENSG00000256053	x	male	0.849007	2.51961	-1.67061	control	outlier		MONDO_0033652
ENSG00000256499	x	male	-2.00444	-2.83507	0.830633	control	outlier	Diastolic blood pressure, Systolic blood pressure, Systolic blood pressure (MTAG), Neurofilament light chain levels, Diastolic blood pressure (MTAG)
ENSG00000256513	x	male	2.66672	1.64979	1.01693	outlier	outlier
ENSG00000256596	x	female	0.560646	2.57422	-2.01357	control	outlier
ENSG00000257135	x	male	1.1956	2.92473	-1.72913	control	outlier
ENSG00000257431	x	female	2.51396	1.91134	0.602617	outlier	outlier
ENSG00000257446	x	male	0.477555	3.23475	-2.75719	control	outlier
ENSG00000257808	x	female	1.69851	3.43243	-1.73392	control	outlier
ENSG00000257817	x	female	-0.414117	3.083	-3.49711	control	outlier	Prostate-specific antigen levels, Electrocardiogram morphology (amplitude at temporal datapoints), PR interval, Lung function (FEV1/FVC), Blood pressure (pleiotropy model 1 DBP adjusted for estimated causal effects x SBP), 12-lead ECG morphology phenotype, Lung function (FEV1), prostate-specific antigen (PSA, minimum, inv-norm transformed), Diastolic blood pressure (MTAG), Lung function (FVC), Bl…
ENSG00000257890	x	male	2.37235	2.65056	-0.278205	control	outlier
ENSG00000258100	x	male	2.05667	2.55072	-0.494053	control	outlier
ENSG00000258102	x	male	2.05684	2.53894	-0.482104	control	outlier	S-7-hydroxywarfarin levels, Acute lymphoblastic leukemia (childhood)
ENSG00000258102	x	male	1.55027	2.53086	-0.980599	control	outlier	S-7-hydroxywarfarin levels, Acute lymphoblastic leukemia (childhood)
ENSG00000258231	x	female	1.05255	2.77738	-1.72483	control	outlier
ENSG00000258249	x	male	1.79063	2.55213	-0.761491	control	outlier
ENSG00000258354	x	female	2.50507	1.4881	1.01696	outlier	outlier
ENSG00000258659	x	male	2.92207	1.98042	0.941645	outlier	outlier
ENSG00000258689	x	male	2.24636	2.55916	-0.312792	control	outlier
ENSG00000258890	x	female	2.44961	2.65954	-0.209924	control	outlier	Cardiac troponin-I levels, Height, FEV1, PR interval in Tripanosoma cruzi seropositivity, Gut microbiota (bacterial taxa, hurdle binary method)
ENSG00000258933	x	female	2.25762	2.74551	-0.487892	control	outlier
ENSG00000258998	x	female	3.01085	2.19832	0.812533	outlier	outlier
ENSG00000259108	x	female	-1.11799	-2.50182	1.38383	control	outlier	X-26109 levels, Serum metabolite levels
ENSG00000259237	x	male	2.39938	2.93929	-0.539902	control	outlier	Adult body size, Lung function (FEV1), Telomere length, Adolescent idiopathic scoliosis, Sex hormone-binding globulin levels, Neurocognitive measure (immediate recall) in obsessive-compulsive disorder, Complement factor H-related protein 3 levels, Whole body fat mass (UKB data field 23100), Body mass index, Bioavailable testosterone levels, Free testosterone levels, Low density lipoprotein choles…
ENSG00000259237	x	female	3.88082	2.32616	1.55466	outlier	outlier	Body mass index, Non-HDL cholesterol levels, Metabolic syndrome, Complement factor H-related protein 3 levels, Gut microbiota relative abundance (Oscillospira), Total cholesterol levels, Body mass index (BMI, minimum, inv-normal transformed), Free testosterone levels, Adult body size, Whole body fat mass (UKB data field 23100), Bioavailable testosterone levels, Type 2 diabetes, Sex hormone-bindin…
ENSG00000259372	x	female	1.08899	2.6526	-1.56361	control	outlier
ENSG00000259450	x	male	1.93274	2.58159	-0.648846	control	outlier
ENSG00000259530	x	male	3.40366	1.71453	1.68913	outlier	outlier
ENSG00000259590	x	male	1.30465	2.75584	-1.45118	control	outlier	Pelvic organ prolapse x maximum birth weight interaction
ENSG00000259703	x	female	2.57374	2.02957	0.544165	outlier	outlier
ENSG00000259724	x	female	2.06775	2.72801	-0.66026	control	outlier	OTU97_235 (Phascolarctobacterium) abundance, OTU99_298 (Phascolarctobacterium) abundance, Height, Night sleep phenotypes
ENSG00000260265	x	female	2.59906	2.00323	0.59583	outlier	outlier	QT interval
ENSG00000260302	x	female	1.95487	2.96487	-1.00999	control	outlier	Inflammatory bowel disease (MTAG), Interleukin-9 levels, Sarcoidosis, Hypothyroidism, Bone mineral density mean, Arthritis (juvenile idiopathic), Red blood cell count, Macrophage inflammatory protein 1a levels, Atopic dermatitis, Alopecia areata
ENSG00000260306	x	male	-1.82047	-2.77938	0.958908	control	outlier
ENSG00000260423	x	male	0.710732	2.69761	-1.98688	control	outlier	Inflammatory or infectious upper respiratory disease, Seropositivity for ruminococcus gnavus AGR2154 peptide (agilent_153547), Adolescent idiopathic scoliosis, IgG glycosylation
ENSG00000260458	x	female	-1.05731	-2.53361	1.4763	control	outlier		Orphanet_79102, MONDO_0019201
ENSG00000260528	x	male	-1.881	-2.52783	0.646824	control	outlier	Alzheimer's disease, Basal cell carcinoma, Hair colour (natural, before greying): Red (UKB data field 1747_2)
ENSG00000260528	x	male	2.27088	2.57499	-0.304108	control	outlier	Basal cell carcinoma, Alzheimer's disease, Hair colour (natural, before greying): Red (UKB data field 1747_2)
ENSG00000260613	x	male	1.99193	2.51827	-0.526339	control	outlier
ENSG00000260769	x	female	0.646379	2.53946	-1.89308	control	outlier
ENSG00000260823	x	female	2.68064	1.84668	0.833961	outlier	outlier
ENSG00000260868	x	male	2.61655	1.42985	1.1867	outlier	outlier
ENSG00000260979	x	male	1.68699	3.65124	-1.96425	control	outlier
ENSG00000261268	x	female	2.46116	2.57399	-0.112829	control	outlier	N,N-dimethyl-phosphatidylethanolamine (34:1) levels
ENSG00000261325	x	male	2.81323	1.31051	1.50273	outlier	outlier
ENSG00000261341	x	male	1.1377	2.60776	-1.47006	control	outlier	Diverticular disease
ENSG00000261603	x	female	1.65473	3.47168	-1.81696	control	outlier
ENSG00000261710	x	male	1.88718	2.61266	-0.725478	control	outlier
ENSG00000261757	x	male	2.49713	2.62142	-0.124287	control	outlier
ENSG00000261787	x	male	0.257756	2.6514	-2.39364	control	outlier	Intracranial aneurysm
ENSG00000262097	x	female	1.21883	2.82485	-1.60602	control	outlier
ENSG00000262202	x	female	3.75926	2.27279	1.48647	outlier	outlier
ENSG00000262246	x	male	-1.89515	-2.71939	0.824236	control	outlier
ENSG00000263257	x	male	2.56394	1.5642	0.999741	outlier	outlier
ENSG00000263489	x	male	1.59366	2.74714	-1.15348	control	outlier
ENSG00000263489	x	male	-2.61789	-2.41784	-0.200056	outlier	outlier
ENSG00000263753	x	male	-1.52839	-2.51544	0.987057	control	outlier	General cognitive ability, TestASV_33 (Paraprevotella) abundance, Educational attainment
ENSG00000264230	x	male	1.9454	2.58768	-0.64228	control	outlier
ENSG00000264230	x	female	1.23746	2.87429	-1.63682	control	outlier
ENSG00000264490	x	male	2.09532	2.52427	-0.42895	control	outlier
ENSG00000266554	x	female	3.80568	1.94074	1.86494	outlier	outlier
ENSG00000267107	x	male	-2.44993	-3.05934	0.609411	control	outlier	Prostate cancer, Testosterone levels in postmenopausal women, Non-HDL cholesterol levels, Total testosterone levels, Bone mineral density mean, Testosterone levels, Poisoning by agents primarily affecting the cardiovascular system (PheCode 972)
ENSG00000267311	x	male	1.03801	2.59507	-1.55706	control	outlier
ENSG00000267790	x	female	2.88166	0.493534	2.38813	outlier	outlier	Body mass index
ENSG00000267909	x	female	2.60452	1.52411	1.08041	outlier	outlier
ENSG00000268568	x	female	-2.50358	-2.45326	-0.0503244	outlier	outlier
ENSG00000268654	x	male	1.60221	2.87937	-1.27716	control	outlier
ENSG00000268738	aut	female	1.72011	2.51591	-0.7958	control	outlier
ENSG00000268738	aut	male	2.43423	2.78043	-0.346202	control	outlier
ENSG00000269950	x	female	0.694809	2.58242	-1.88761	control	outlier
ENSG00000269964	x	female	2.34474	2.75629	-0.411552	control	outlier	Educational attainment, Alkenylphosphatidylcholine (P-16:0/22:6) levels, Baseline memory in normal cognition, Relative index of whole blood hyposectomy, Breast cancer, Color vision defects (Deutan-Protan), Lignoceroylcarnitine (C24) levels in elite athletes, Radiotherapy (PheCode 196)
ENSG00000270074	x	male	2.40982	4.61171	-2.20189	control	outlier
ENSG00000270074	x	male	2.47103	2.77025	-0.299216	control	outlier
ENSG00000270641	aut	female	1.6531	2.70007	-1.04696	control	outlier
ENSG00000271119	x	male	0.965797	2.53502	-1.56922	control	outlier
ENSG00000271321	x	female	1.84298	3.53619	-1.69321	control	outlier
ENSG00000271715	x	female	1.37902	2.81854	-1.43952	control	outlier
ENSG00000271736	x	female	0.662175	2.6079	-1.94572	control	outlier	Neutrophil count, Alzheimer's disease in non-APOE e4 carriers
ENSG00000271752	x	male	2.54339	1.18927	1.35412	outlier	outlier
ENSG00000272087	x	female	1.90269	2.54195	-0.639265	control	outlier
ENSG00000272196	x	male	3.25957	1.61572	1.64385	outlier	outlier
ENSG00000272391	x	female	-2.42078	-2.70418	0.283404	control	outlier	Body mass index, Diastolic blood pressure, High density lipoprotein cholesterol levels, Systolic blood pressure, Weight (maximum, inv-normal transformed), Metabolic syndrome, Obesity (PheCode 278.1), Weight (minimum, inv-normal transformed), NCF2/S100A11 protein level ratio, Alanine aminotransferase levels, Serum urate levels, Obesity-related traits, Aspartate aminotransferase levels, Body mass i…
ENSG00000272428	x	male	1.48636	3.15239	-1.66603	control	outlier
ENSG00000272563	x	male	0.534529	2.64084	-2.10631	control	outlier
ENSG00000272566	x	female	2.8005	2.24499	0.555509	outlier	outlier
ENSG00000272733	x	female	2.21038	2.57556	-0.365184	control	outlier
ENSG00000273032	x	female	-1.24735	-2.83967	1.59232	control	outlier	Proline levels, Vaginal microbiome MetaCyc pathway (PWY-7664|oleate biosynthesis IV (anaerobic)), Height, Metabolite levels (proline), Gait variability, Metabolite levels, Valine-to-proline ratio, Serum metabolite levels, Metabolic traits
ENSG00000273124	x	female	1.70586	2.93167	-1.2258	control	outlier
ENSG00000273198	x	male	1.65182	2.83609	-1.18427	control	outlier
ENSG00000273492	x	female	1.77778	3.13454	-1.35676	control	outlier
ENSG00000273551	x	female	2.04277	2.51573	-0.472954	control	outlier
ENSG00000273703	x	male	1.37039	3.11776	-1.74736	control	outlier
ENSG00000273703	x	male	-1.09704	-2.53031	1.43327	control	outlier
ENSG00000273760	x	male	-2.52462	-2.4872	-0.0374212	outlier	outlier
ENSG00000273760	x	male	-1.71448	-3.91	2.19552	control	outlier
ENSG00000273760	x	female	-2.36267	-2.56247	0.199802	control	outlier
ENSG00000273841	x	female	2.29356	2.52082	-0.227255	control	outlier
ENSG00000274002	x	male	-0.564026	2.74224	-3.30626	control	outlier
ENSG00000274414	x	male	2.38707	2.87984	-0.49277	control	outlier
ENSG00000274419	x	female	1.96631	2.796	-0.829697	control	outlier
ENSG00000274561	x	male	-2.71384	-2.42412	-0.289724	outlier	outlier
ENSG00000274561	x	male	-2.46417	-2.76615	0.301976	control	outlier
ENSG00000274588	aut	male	1.91332	3.44846	-1.53514	control	outlier	Hemoglobin, Educational attainment, Weight, Hypospadias, Hematocrit, Total testosterone levels, Prostate cancer (survival)
ENSG00000275212	x	male	1.58051	3.26137	-1.68086	control	outlier	Bone mineral density mean, Resistance to COVID-19 infection (Exposed negative vs positive)
ENSG00000275954	x	male	2.88186	2.12494	0.75692	outlier	outlier
ENSG00000275993	x	female	-1.9563	-2.768	0.811699	control	outlier
ENSG00000276430	x	female	3.02694	1.67297	1.35397	outlier	outlier
ENSG00000276903	x	male	0.887273	2.622	-1.73473	control	outlier	Inguinal hernia
ENSG00000277011	x	female	2.36686	2.85063	-0.483764	control	outlier
ENSG00000277224	x	male	1.26426	2.65223	-1.38797	control	outlier	Bone mineral density mean, Feeling guilty, Intelligence (MTAG)
ENSG00000277270	x	male	1.67677	2.7816	-1.10483	control	outlier
ENSG00000277453	x	female	2.70506	1.72159	0.98347	outlier	outlier
ENSG00000277511	x	male	2.44466	2.8	-0.355335	control	outlier
ENSG00000277526	x	male	1.54858	2.5471	-0.998524	control	outlier
ENSG00000277631	x	female	3.03327	2.22962	0.803651	outlier	outlier
ENSG00000278041	x	male	0.222584	3.80953	-3.58695	control	outlier
ENSG00000278041	x	female	1.78953	2.86518	-1.07565	control	outlier
ENSG00000278505	x	female	2.86276	0.0833149	2.77945	outlier	outlier
ENSG00000278558	x	male	2.47686	2.72905	-0.252195	control	outlier
ENSG00000278558	x	female	2.50272	2.16794	0.334788	outlier	outlier
ENSG00000278626	x	male	0.936187	2.60993	-1.67374	control	outlier
ENSG00000278716	x	male	-0.273415	2.74629	-3.01971	control	outlier
ENSG00000278716	x	male	2.65058	2.37973	0.270848	outlier	outlier
ENSG00000278845	x	male	-2.56859	-1.50563	-1.06295	outlier	outlier	Macrophage inflammatory protein 1b levels
ENSG00000278910	x	female	2.86014	0.190694	2.66945	outlier	outlier	Lipoprotein A levels x vegetarianism interaction, Lipoprotein A levels (adjusted for BMI) x vegetarianism interaction
ENSG00000278925	x	male	2.43002	2.56583	-0.135811	control	outlier
ENSG00000280018	x	male	2.32015	2.65446	-0.334308	control	outlier
ENSG00000280081	x	female	2.45478	2.78888	-0.334103	control	outlier
ENSG00000280136	x	female	2.93062	0.859319	2.0713	outlier	outlier
ENSG00000280279	x	female	1.68681	3.51932	-1.83251	control	outlier
ENSG00000280433	x	male	-3.09979	-2.45022	-0.649565	outlier	outlier
ENSG00000280650	x	male	0.911367	2.59611	-1.68474	control	outlier
ENSG00000280924	x	male	2.72329	2.26274	0.460548	outlier	outlier
ENSG00000281181	x	female	2.55499	2.3967	0.158287	outlier	outlier
ENSG00000281383	x	male	2.60989	1.74559	0.864306	outlier	outlier
ENSG00000281404	x	male	-2.47931	-2.74497	0.265658	control	outlier
ENSG00000281641	x	female	2.73735	0.631703	2.10565	outlier	outlier	Pancreatic cancer, Heel bone mineral density, Osteoprotegerin levels, Vaginal microbiome MetaCyc pathway (PWY-1861|formaldehyde assimilation II (RuMP Cycle)), Serum alkaline phosphatase levels, Lymphocyte count, Pancreatitis, Bone mineral density mean, Type 1 diabetes, C reactive protein levels (adjusted for BMI) x vegetarianism interaction, Dimethyl sulfone levels in elite athletes, Orbital telo…
ENSG00000282097	x	female	2.62298	1.63582	0.987156	outlier	outlier
ENSG00000282142	x	female	2.59742	-0.0269917	2.62441	outlier	outlier
ENSG00000282757	x	male	2.90536	1.71493	1.19043	outlier	outlier
ENSG00000283196	x	male	-2.76496	-1.15659	-1.60836	outlier	outlier
ENSG00000283458	x	female	0.673919	2.61199	-1.93807	control	outlier
ENSG00000283458	x	female	2.10209	2.99584	-0.89375	control	outlier
ENSG00000283503	x	male	2.56958	0.921284	1.6483	outlier	outlier	Educational attainment, CAMSIS occupational score (MTAG), Self-reported math ability, ISEI occupational score (MTAG), Highest math class taken (MTAG), Educational attainment (years of education), SIOPS occupational score (MTAG), Educational attainment (MTAG), Self-reported math ability (MTAG), Highest math class taken
ENSG00000283703	x	male	3.0976	2.05485	1.04275	outlier	outlier	Height, Cell adhesion molecule-related/down-regulated by oncogenes levels, Appendicular lean mass, Cerebellum cortex volume

## Sheet: supplemental_table_2
Supplemental Table 2: These are functional rare variants with predicted sex differences in at least one permutation.
gene	RV	diff	Permute_1	Permute_2	Permute_3	Permute_4	Permute_5	permute_num_diff
ENSG00000005448	chr2:74420447	0.270205	-0.403639	-0.407812	-0.407812	-0.395293	-0.403639	5
ENSG00000111254	chr12:4615920	-0.704813	-0.352406	-0.704813	0.352406	0.704813	0.704813	5
ENSG00000111254	chr12:4648809	-0.931645	-0.465822	-0.931645	0.465822	0.931645	0.931645	5
ENSG00000149179	chr11:46930853	-0.441058	-0.44122	-0.220205	-0.44122	0.440409	0.221826	5
ENSG00000173209	chr2:61186133	0.379964	-0.759929	0.759929	0.759929	-0.759929	-0.759929	5
ENSG00000181192	chr10:12112930	0.213874	0.282492	-0.870866	-0.437104	0.295858	0.225235	5
ENSG00000184471	chr16:1096879	0.224557	-0.449114	-0.233144	-0.233144	-0.220263	0.233144	5
ENSG00000185339	chr22:30600662	-0.777884	0.253167	0.262699	0.262699	0.253167	-0.778565	5
ENSG00000242372	chr20:35276063	-0.320413	0.267011	-0.400516	-0.200258	0.200258	0.26419	5
ENSG00000166432+chrX:101940351	chrX:101940351	0.229707	0.343989	-0.691024	-0.343989	-0.22628	-0.346273	5
ENSG00000073169	chr22:50201486	-0.397587	0.803322	0.795175	0.803322	0	0.393514	4
ENSG00000091039	chr12:76342287	0.24962	0.497877	0	0.250982	0.498898	0.497877	4
ENSG00000091039	chr12:76446600	0.200151	0.399388	0	0.201063	0.400073	0.399388	4
ENSG00000091039	chr12:76488111	0.209792	0.418596	0	0.210781	0.419338	0.418596	4
ENSG00000102699	chr13:24414926	-0.223589	0	0.22146	-0.677156	0.225719	0.225719	4
ENSG00000103549	chr16:30765700	0.231801	0	0.350932	0.230187	0.235031	0.350124	4
ENSG00000108961	chr17:8289059	-0.201764	0.605292	0.605292	0	-0.605292	0.605292	4
ENSG00000112697	chr6:75278827	0.358014	0.35303	0.708552	0.35303	0	0.358014	4
ENSG00000116001	chr2:70253956	0.39177	0	-0.390177	-0.784072	-0.395133	-0.265074	4
ENSG00000116237	chr1:6241031	0.557887	0.418416	0	0.418416	-0.418416	-0.836831	4
ENSG00000117480	chr1:46394339	-0.402459	0	0.402459	-0.804918	-0.804918	-0.804918	4
ENSG00000118407	chr6:75387232	0.205103	0.205815	0.409494	0.410206	0	0.205103	4
ENSG00000120451	chr11:130885037	-0.373995	0	0.383597	0.377196	-0.754392	-0.754392	4
ENSG00000122481	chr1:95235182	-0.223033	-0.223033	0.336684	0.673368	0	0.673368	4
ENSG00000125817	chr20:3790036	-0.243259	-0.46797	0.46797	-0.477244	0	0.46797	4
ENSG00000138755	chr4:76016763	-0.22555	0.00836625	-0.22555	-0.217184	0.4511	0.22555	4
ENSG00000140043	chr14:73852281	0.645442	0.322721	0	0.322721	0.322721	-0.645442	4
ENSG00000152778	chr10:89422364	-0.210706	-0.421413	-0.205048	-0.425185	0.20882	0	4
ENSG00000156469	chr8:96260953	0.266361	0.266361	-0.810891	0.403969	0.266361	0.00442849	4
ENSG00000157259	chr7:92468271	0.383931	-0.382908	0.382908	0.382908	-0.382908	0	4
ENSG00000166441	chr11:8694737	0.20482	0.61446	0.61446	-0.61446	-0.61446	0	4
ENSG00000168116	chr6:57043080	-0.26052	0.959346	-0.268315	0.536631	0.536631	0	4
ENSG00000169994	chr2:127558866	0.212651	0.212651	0	-0.212651	0.212651	-0.212651	4
ENSG00000173193	chr3:122680815	0.289554	-0.868661	-0.868661	0.434331	0.579108	0	4
ENSG00000173193	chr3:122690022	0.581861	-0.581861	-0.581861	0.290931	0.581861	0	4
ENSG00000180264	chr9:124480721	0.252894	0.247487	-0.247487	0.247487	-0.252894	0	4
ENSG00000182791	chr11:66590711	-0.232963	0.232963	0	-0.232963	0.465926	0.465926	4
ENSG00000184967	chr12:132140124	0.265442	0.200744	0.392433	-0.792628	0.398902	0.191042	4
ENSG00000185619	chr4:700840	0.365093	0.365093	0.359766	0.365093	0	-0.357102	4
ENSG00000185619	chr4:720623	0.435678	0.290452	0.290452	0	0.290452	-0.290452	4
ENSG00000204611	chr19:52141720	0.268576	0.19825	0.200371	-0.267161	0.264333	0.275647	4
ENSG00000214756	chr11:62658770	-0.232529	-0.00854726	-0.228255	-0.219708	-0.228255	0.452237	4
ENSG00000237989	chr21:43369411	-0.218995	0.437989	-0.437989	0.437989	0.437989	0	4
ENSG00000271383	chr1:149494170	0.241792	0	0.481684	0.479783	0.481684	0.479783	4
ENSG00000273243	chr22:45146011	-0.200701	0.401403	-0.401403	-0.401403	0.401403	0	4
ENSG00000273295	chr22:23907074	-0.411441	-0.81417	-0.81417	-0.81417	0	0.81417	4
ENSG00000273295	chr22:23907494	-0.410078	-0.811585	-0.811585	-0.811585	0	0.811585	4
ENSG00000196433+chrX:1631379	chrX:1631379	0.268325	-0.264555	-0.264555	0.264555	-0.264555	0	4
ENSG00000197021+chrX:149929021	chrX:149929021	0.389439	-0.389439	0.778879	0.389439	0.389439	0	4
ENSG00000004846	chr7:20626612	-0.261266	0	0.261266	-0.261266	0	0.261266	3
ENSG00000008128	chr1:1724457	0.460823	0	-0.457856	-0.466756	0.466756	0	3
ENSG00000065665	chr10:12129916	-0.403165	0.470359	0.35277	-0.23518	-0.176385	-0.176385	3
ENSG00000065665	chr10:12130323	-0.37329	0.435506	0.326629	-0.217753	-0.163315	-0.163315	3
ENSG00000069248	chr1:229435062	0.349345	-0.693989	0.344644	0	0.344644	0	3
ENSG00000069248	chr1:229459147	0.213603	-0.635406	0.210601	0	0.315902	0	3
ENSG00000069248	chr1:229461037	0.212157	-0.631167	0.20921	0	0.313815	0	3
ENSG00000079739	chr1:63624613	0.349126	0	-0.352277	0	0.345188	0.695101	3
ENSG00000087884	chr11:77872333	0.312797	0.243286	0.243286	-0.364929	0.182465	0.182465	3
ENSG00000100368	chr22:36906603	-0.312674	-0.156923	0.3115	0.3115	0.3115	0.15927	3
ENSG00000100368	chr22:36906784	-0.35388	-0.177882	0.352937	0.352937	0.352937	0.18071	3
ENSG00000100376	chr22:45324380	0.323031	0.649837	0.646063	0	0	0.649837	3
ENSG00000100478	chr14:31074312	0.574748	0	-0.57199	-0.574748	0	0.574748	3
ENSG00000100478	chr14:31091969	0.631797	-0.631797	-0.635343	-0.635343	0	0	3
ENSG00000100478	chr14:31096173	0.594958	-0.594958	-0.597991	-0.597991	0	0	3
ENSG00000100603	chr14:77742676	-0.21059	-0.310795	0	-0.621589	-0.310795	0	3
ENSG00000102580	chr13:95748713	-0.260714	0	0	0.260714	0.521429	0.260714	3
ENSG00000105176	chr19:29977495	0.284109	0.570934	0	-0.568219	-0.570934	0	3
ENSG00000105755	chr19:43500693	-0.250665	0	-0.77245	0	0.77245	-0.77245	3
ENSG00000110871	chr12:120513566	-0.646707	0	-0.323354	-0.323354	-0.327139	0	3
ENSG00000111670	chr12:101796743	-0.284655	-0.421272	0	0.00571037	-0.277041	-0.277041	3
ENSG00000112494	chr6:167314616	0.233842	0	0	-0.701526	-0.350763	-0.701526	3
ENSG00000112494	chr6:167321993	0.249466	0	0	-0.748399	-0.374199	-0.748399	3
ENSG00000112659	chr6:43222516	0.218517	0.207009	0.425526	-0.00767187	-0.218517	0	3
ENSG00000118407	chr6:75418218	0.255555	0.257346	0.256271	0.257346	0	0.171564	3
ENSG00000118960	chr2:20645335	-0.271488	0	0.407233	0	0.407233	0.407233	3
ENSG00000119185	chr2:9402933	-0.309694	0	-0.387118	-0.258078	0.193559	0.258078	3
ENSG00000119689	chr14:74887123	-0.333319	0.333319	0	-0.333319	0.333319	0	3
ENSG00000122543	chr7:5880938	0.527063	0	0.70275	-0.351375	0.351375	0	3
ENSG00000123453	chr9:133705104	0.20011	0	-0.00304297	-0.595766	-0.595766	0.595766	3
ENSG00000124155	chr20:45438925	-0.219709	-0.330554	-0.326589	0.223013	0	0	3
ENSG00000124608	chr6:44290161	-0.200552	0.00404641	-0.401105	-0.00809283	-0.401105	-0.401105	3
ENSG00000125498	chr19:54773630	-0.561993	-0.555537	-0.268085	-0.268085	0	0	3
ENSG00000125834	chr20:2119243	-0.211258	0	0.2085	0.2085	0.00275798	0.2085	3
ENSG00000130560	chr9:135932941	-0.744293	0	0.741311	-0.741311	0.741311	0	3
ENSG00000131981	chr14:55137391	-0.779296	-0.467578	0.935156	-0.467578	0	0	3
ENSG00000132530	chr17:6760580	0.231852	0.135247	-0.270494	0	-0.270494	-0.20287	3
ENSG00000135829	chr1:182873503	0.235417	0.173553	0	0.351119	0.233009	0.233009	3
ENSG00000135829	chr1:182873931	0.244012	0.179605	0	0.363749	0.241289	0.241289	3
ENSG00000136878	chr9:129887014	0.324909	0.324909	0.319973	0	0	0.319973	3
ENSG00000138964	chr22:44163237	0.753163	0	-0.753163	-0.753163	0	0.753163	3
ENSG00000138964	chr22:44163280	0.745371	0	-0.745371	-0.745371	0	0.745371	3
ENSG00000138964	chr22:44166680	0.742781	0	-0.742781	-0.742781	0	0.742781	3
ENSG00000138964	chr22:44173033	0.944103	0	-0.954468	-0.954468	0	0.954468	3
ENSG00000138964	chr22:44175695	0.643146	0	-0.643146	-0.643146	0	0.643146	3
ENSG00000138964	chr22:44180578	0.657089	0	-0.657089	-0.657089	0	0.657089	3
ENSG00000138964	chr22:44181206	0.685162	0	-0.685162	-0.685162	0	0.685162	3
ENSG00000138964	chr22:44181270	0.703181	0	-0.703181	-0.703181	0	0.703181	3
ENSG00000140465	chr15:74714974	-0.22555	0.22696	0	0.22273	0.2185	-0.148487	3
ENSG00000140488	chr15:72311433	-0.330971	0.330971	-0.330971	-0.661942	0	0	3
ENSG00000140511	chr15:88886422	-0.274991	0.278966	0.274991	0	-0.274991	0	3
ENSG00000140650	chr16:8787064	0.24477	0.746576	0.746576	0	0	0.75271	3
ENSG00000140650	chr16:8842817	0.282444	0.565785	0.565785	0	0	0.568474	3
ENSG00000140694	chr16:14635040	0.591505	-0.591505	0	0	-0.591505	-0.591505	3
ENSG00000141252	chr17:656049	-0.420632	0	0.420632	0.420632	-0.420632	0	3
ENSG00000141252	chr17:700760	-0.306803	0	0.306803	0.306803	-0.306803	0	3
ENSG00000141252	chr17:702122	-0.333404	0	0.333404	0.333404	-0.333404	0	3
ENSG00000141759	chr18:79976489	-0.239848	-0.479696	0	0.479696	0.479696	0	3
ENSG00000142675	chr1:26182506	0.206799	-0.206799	-0.206799	-0.206799	0	0	3
ENSG00000145736	chr5:71053314	0.200786	-0.597785	0	0.199262	0.296606	-0.299147	3
ENSG00000145833	chr5:134751742	-0.69604	-0.691396	0	0	-0.69604	0.69604	3
ENSG00000147316	chr8:6441304	-0.445465	-0.224387	-0.446292	0	0.00165482	-0.221905	3
ENSG00000149016	chr11:62572795	-0.778139	0.25938	0	-0.518759	0	0.389069	3
ENSG00000154889	chr18:11897133	-0.857673	-0.428836	0.857673	0	0	0.428836	3
ENSG00000156253	chr21:28996056	-0.251442	0	0.380483	0	0.380483	-0.764286	3
ENSG00000158417	chr2:99362555	0.205643	0.310152	0	-0.308464	0	0.620303	3
ENSG00000158417	chr2:99388791	0.249684	0.377746	0	-0.374526	0	0.755493	3
ENSG00000158623	chr7:130530950	0.214974	0	0	-0.214974	0.429947	-0.429947	3
ENSG00000158623	chr7:130569096	0.253478	0	0	-0.253478	0.506955	-0.506955	3
ENSG00000158623	chr7:130586819	0.258804	0	0	-0.258804	0.517608	-0.517608	3
ENSG00000158623	chr7:130620363	0.231991	0	0	-0.231991	0.463982	-0.463982	3
ENSG00000158623	chr7:130657686	0.268138	0	0	-0.268138	0.536275	-0.536275	3
ENSG00000160226	chr21:44330166	0.280471	0	0	0.554513	-0.548083	0.2869	3
ENSG00000160226	chr21:44336384	0.304907	0	0	0.307182	-0.302632	0.307182	3
ENSG00000161692	chr17:44732056	0.367733	0.735465	0	0	0.735465	-0.735465	3
ENSG00000163389	chr3:119484730	0.223528	0.679179	0.674881	0.674881	0	0	3
ENSG00000163482	chr2:218667126	0.786654	0	-0.790428	-0.790428	-0.00754793	-0.790428	3
ENSG00000164144	chr4:152920217	0.203788	0.305682	-0.302518	-0.00158181	-0.300936	-0.00158181	3
ENSG00000164898	chr7:139336101	-0.405973	-0.811946	-0.410268	0	0.811946	0	3
ENSG00000166441	chr11:8719087	0.243373	0	0.367957	-0.367957	-0.367957	0	3
ENSG00000166557	chr15:79332871	0.271669	0.32503	0.181112	-0.271669	0.43224	-0.135834	3
ENSG00000166557	chr15:79333785	0.267054	0.319527	0.178036	-0.267054	0.424944	-0.133527	3
ENSG00000167515	chr16:88858704	0.200451	0.601352	0	-0.601352	0	-0.601352	3
ENSG00000167740	chr17:4146681	0.223508	0	0	-0.334664	0.671422	-0.671422	3
ENSG00000167740	chr17:4147269	0.23664	0	0	-0.35424	0.711002	-0.711002	3
ENSG00000167862	chr17:75004907	0.261566	-0.77768	0	0	0.77768	0.77768	3
ENSG00000168255	chr7:102578747	0.371308	0.247539	0	-0.742616	-0.247539	0	3
ENSG00000168676	chr16:67326707	0.386378	0	-0.386378	0	-0.772755	-0.772755	3
ENSG00000170322	chr11:129891185	0.319607	0.319607	-0.319607	-0.639214	0	0	3
ENSG00000170322	chr11:129903537	0.393267	0.393267	-0.7759	-0.7759	-0.00354456	0	3
ENSG00000170949	chr19:53096003	-0.218352	-0.656365	0	-0.329492	0	-0.217042	3
ENSG00000172671	chr10:45621839	0.246989	0.246989	0.246989	0	-0.246989	0	3
ENSG00000173193	chr3:122702882	0.58784	-0.58784	-0.58784	0.58784	0	0	3
ENSG00000173726	chr1:235121971	0.723228	-0.723228	0	0	0.723228	0.723228	3
ENSG00000176681	chr17:46292060	-0.378875	0.757751	0.757751	0.757751	0	-0.00629863	3
ENSG00000176978	chr9:137114765	0.365658	0	-0.736974	-0.736974	0	-0.736974	3
ENSG00000177119	chr12:45291690	0.332478	-0.333503	0	-0.332478	0.332478	0	3
ENSG00000177409	chr7:93123568	-0.371954	0.375024	0.375024	0	-0.375024	0	3
ENSG00000178026	chr22:24593038	-0.861865	0	-0.430932	-0.430932	-0.430932	0	3
ENSG00000178234	chr7:152094350	0.223376	-0.223376	0.223376	0.223376	0	0	3
ENSG00000180739	chr19:10521424	0.232556	-0.239563	0.479127	-0.239563	0.00934258	0.00467129	3
ENSG00000181019	chr16:69709741	0.294513	-0.293064	0.29741	0	0.293064	0	3
ENSG00000181019	chr16:69713548	0.312682	-0.311103	0.315839	0	0.311103	0	3
ENSG00000181019	chr16:69721924	0.299076	-0.297595	0.302037	0	0.297595	0	3
ENSG00000181019	chr16:69724371	0.269769	-0.268487	0.272333	0	0.268487	0	3
ENSG00000181019	chr16:69726187	0.367274	-0.365259	0.371302	0	0.365259	0	3
ENSG00000181019	chr16:69729656	0.444925	-0.442143	0.450489	0	0.442143	0	3
ENSG00000181019	chr16:69732732	0.397196	-0.394909	0.401769	0	0.394909	0	3
ENSG00000185164	chr16:18551803	-0.300397	-0.250331	0	0.375496	0.166887	-0.250331	3
ENSG00000185339	chr22:30625702	-0.681947	0	0.341411	0.341411	0	-0.682821	3
ENSG00000185507	chr11:623741	0.221239	0.442478	0	0	-0.442478	0.442478	3
ENSG00000185619	chr4:732200	-0.544611	-0.273939	0	0.270264	-0.00122517	0.544203	3
ENSG00000187630	chr14:23975820	0.227522	0	0	0.227522	-0.227522	0.341283	3
ENSG00000188372	chr7:76436766	-0.349917	0.349917	0	-0.349917	0	0.349917	3
ENSG00000188993	chr4:52020699	-0.290611	-0.435917	-0.435917	0	0	0.435917	3
ENSG00000189007	chr6:143414917	0.236621	0.235375	0.235375	0.353062	-0.176531	0	3
ENSG00000189007	chr6:143447310	0.23563	0.234401	0.234401	0.351602	-0.175801	0	3
ENSG00000189046	chr12:109078208	0.804475	0.81313	0.804475	0.804475	0	0	3
ENSG00000189046	chr12:109085490	0.78048	0.78792	0.78048	0.78048	0	0	3
ENSG00000197128	chr19:57471790	0.720193	-0.714986	0.714986	0	0	-0.720193	3
ENSG00000197128	chr19:57472391	0.747851	-0.74187	0.74187	0	0	-0.747851	3
ENSG00000197226	chr5:179872363	0.258633	0	0.258633	0.258633	0	0.258633	3
ENSG00000197226	chr5:179878733	0.232939	0	0.232939	0.232939	0	0.232939	3
ENSG00000197226	chr5:179880930	0.287043	0	0.287043	0.287043	0	0.287043	3
ENSG00000197226	chr5:179881012	0.273271	0	0.273271	0.273271	0	0.273271	3
ENSG00000197226	chr5:179884691	0.239656	0	0.239656	0.239656	0	0.239656	3
ENSG00000197226	chr5:179885484	0.239049	0	0.239049	0.239049	0	0.239049	3
ENSG00000197226	chr5:179890787	0.263265	0	0.263265	0.263265	0	0.263265	3
ENSG00000197226	chr5:179890942	0.262105	0	0.262105	0.262105	0	0.262105	3
ENSG00000197226	chr5:179896992	0.28292	0	0.28292	0.28292	0	0.28292	3
ENSG00000197226	chr5:179898997	0.264919	0	0.264919	0.264919	0	0.264919	3
ENSG00000197226	chr5:179906213	0.210467	0	0.210467	0.210467	0	0.210467	3
ENSG00000197226	chr5:179907563	0.289948	0	0.289948	0.289948	0	0.289948	3
ENSG00000197253	chr16:1224487	-0.20255	-0.20255	-0.20971	0	0.40868	0	3
ENSG00000197915	chr1:152223541	0.217988	-0.326983	0.33208	0	0.326983	0	3
ENSG00000203747	chr1:161556276	0.401596	0	-0.394741	-0.394741	0.401596	0	3
ENSG00000204176	chr10:46593655	-0.301339	-0.300439	0	-0.300439	-0.300439	0	3
ENSG00000204604	chr19:52858430	0.263629	0.799252	0	-0.807615	0	0.799252	3
ENSG00000204611	chr19:52143865	0.266879	0.154978	0.156562	-0.266219	0.264898	0.203625	3
ENSG00000205129	chr4:185431981	-0.20812	0.20812	-0.31218	-0.20812	0.10406	0.10406	3
ENSG00000213676	chr6:32123986	-0.325459	0	0.654842	-0.654842	0.654842	0	3
ENSG00000228570	chr10:79838550	0.356206	-0.375279	-0.34667	-0.721949	0	0	3
ENSG00000239264	chr6:7899503	-0.234648	0.175377	0.350754	0.353191	-0.00162463	0.470921	3
ENSG00000242372	chr20:35273425	-0.316649	0.263874	-0.395811	-0.197906	0.197906	0.261219	3
ENSG00000242372	chr20:35274095	-0.30242	0.252017	-0.378025	-0.189013	0.189013	0.249863	3
ENSG00000242372	chr20:35278273	-0.307719	0.256432	-0.384648	-0.192324	0.192324	0.254111	3
ENSG00000242372	chr20:35278678	-0.292618	0.243848	-0.365773	-0.182886	0.182886	0.24196	3
ENSG00000242372	chr20:35284013	-0.260813	0.217344	-0.326017	-0.163008	0.163008	0.216053	3
ENSG00000242372	chr20:35289058	-0.310352	0.258626	-0.387939	-0.19397	0.19397	0.256214	3
ENSG00000242372	chr20:35290163	-0.318574	0.265478	-0.398218	-0.199109	0.199109	0.262741	3
ENSG00000245532	chr11:65443652	0.415604	0	-0.818505	0	-0.818505	-0.818505	3
ENSG00000266338	chr1:144462905	0.386417	0.787693	0.787693	-0.780263	0	0	3
ENSG00000047230+chrX:16643975	chrX:16643975	0.294404	0	0.291518	-0.583035	-0.584478	0	3
ENSG00000006607	chr2:241406030	-0.252167	0	0	-0.506432	0	0.253216	2
ENSG00000012983	chr14:50498824	-0.621033	0	0	-0.621033	-0.621033	0	2
ENSG00000015171	chr10:224829	0.240665	0	-0.000635021	-0.481013	-0.240189	-0.000635021	2
ENSG00000041880	chr3:51947589	-0.225169	-0.687493	-0.684496	-0.00449457	0.00449457	0	2
ENSG00000042088	chr14:89955909	-0.293939	0	0	-0.881817	0	0.440908	2
ENSG00000051596	chr5:175918041	0.27171	0	0.27171	0	-0.27171	0.00383412	2
ENSG00000059122	chr16:2930364	0.216738	0	0	0	0.650214	-0.650214	2
ENSG00000059122	chr16:2938855	0.597932	0.599457	0	0	0.599457	0	2
ENSG00000078070	chr3:183011677	0.341823	-0.00438611	-0.00438611	0	-0.67926	-0.67926	2
ENSG00000079257	chr3:158672548	0.457539	0	0	-0.915079	0	-0.915079	2
ENSG00000083123	chr6:80106935	0.211462	-0.423426	0.000754715	-0.212216	0	-0.141981	2
ENSG00000083123	chr6:80327325	0.218536	-0.437073	0	-0.218536	0	0	2
ENSG00000083123	chr6:80354531	0.224143	-0.448844	0.000836925	-0.22498	0	-0.150544	2
ENSG00000084754	chr2:26244597	0.937009	0	-0.937009	0	0	0.937009	2
ENSG00000087301	chr14:52497830	-0.261653	-0.524437	-0.263916	0	0	0	2
ENSG00000087301	chr14:52561611	-0.313881	-0.629505	-0.317367	0	0	0	2
ENSG00000088053	chr19:55041338	0.20159	-0.40318	-0.40318	0	0	0	2
ENSG00000089041	chr12:121184747	-0.273972	0.410958	0.421511	0	0	0	2
ENSG00000093167	chr3:37073227	0.278021	0	0.556042	0	0	-0.556042	2
ENSG00000099785	chr19:8413401	0.466149	0	-0.932297	-0.932297	0	0	2
ENSG00000100441	chr14:24438092	0.246095	-0.357045	0	0	0.344947	0	2
ENSG00000102910	chr16:48345749	-0.605221	-0.302611	-0.606804	0	0	0	2
ENSG00000103024	chr16:1770682	0.448918	-0.897835	0	0	0	-0.897835	2
ENSG00000104904	chr19:2272447	-0.773815	0	-0.770313	-0.777318	0	0	2
ENSG00000105197	chr19:39479393	-0.412673	-0.268334	0	-0.411748	0	0	2
ENSG00000105197	chr19:39480981	-0.370959	-0.243076	0	-0.370382	0	0	2
ENSG00000105197	chr19:39485163	-0.373964	-0.244949	0	-0.37337	0	0	2
ENSG00000105197	chr19:39486382	-0.225633	-0.333687	0	-0.337921	0	0	2
ENSG00000105197	chr19:39488443	-0.316216	-0.31187	0	-0.315347	0	0	2
ENSG00000105197	chr19:39494324	-0.377307	-0.247024	0	-0.376691	0	0	2
ENSG00000105197	chr19:39498875	-0.428809	-0.277413	0	-0.427655	0	0	2
ENSG00000105197	chr19:39501376	-0.375157	-0.24569	0	-0.374555	0	0	2
ENSG00000105499	chr19:48048121	0.447134	0	-0.22566	-0.229847	0	0	2
ENSG00000105499	chr19:48099738	0.29462	-0.574864	0	-0.574864	0	0	2
ENSG00000105700	chr19:18554166	-0.20052	0.263642	0.00278858	0	0.403829	0	2
ENSG00000105755	chr19:43526358	0.284636	0	-0.426954	0.426954	0	0	2
ENSG00000110245	chr11:116830638	0.259224	0.518447	0	0.259224	0	0	2
ENSG00000110429	chr11:33742603	-0.300711	-0.603499	-0.00155795	-0.299153	0.00103863	-0.00155795	2
ENSG00000110429	chr11:33750063	-0.356249	-0.70752	-0.00248911	-0.240265	0	0	2
ENSG00000110429	chr11:33764844	-0.311875	-0.62039	-0.00168024	-0.209784	0	0	2
ENSG00000110446	chr11:60941200	-0.303369	0	0.207383	0	-0.295662	0	2
ENSG00000112200	chr6:57098921	-0.306923	-0.613845	0	0.306923	-0.00109457	-0.00109457	2
ENSG00000112200	chr6:57151137	-0.355081	-0.710161	0	0.355081	-0.00169482	-0.00169482	2
ENSG00000113211	chr5:141153562	-0.220787	0.445736	0.00416327	-0.220787	0.00416327	0.00416327	2
ENSG00000113522	chr5:132577290	-0.266775	0.533549	0.533549	0	0	0	2
ENSG00000114054	chr3:136281626	0.521725	0	0.521725	0	0.521725	0	2
ENSG00000115042	chr2:95412556	0.685912	-0.685912	0	0	0	-0.685912	2
ENSG00000119718	chr14:75011729	0.417106	0.429944	0	0.413438	0	0	2
ENSG00000121417	chr19:57642097	-0.237878	-0.158585	0.158585	-0.317171	-0.317171	0	2
ENSG00000124181	chr20:41134231	-0.263215	0	0.0056184	0.515194	0.0112368	0.520812	2
ENSG00000124256	chr20:57613163	-0.253757	0	-0.380636	0	0.380636	0	2
ENSG00000125124	chr16:56503793	-0.242352	0.370224	0.189379	0.252505	-0.0882893	-0.066217	2
ENSG00000125304	chr13:99506115	0.32738	0.0026004	0	0	0.324779	0.655409	2
ENSG00000125629	chr2:118085049	-0.235262	0	-0.00925386	0.467439	0.476693	0	2
ENSG00000125648	chr19:6432797	0.256326	0.00430702	0.254172	0	0.254172	0.00430702	2
ENSG00000125648	chr19:6451492	0.213003	0	0.646575	0.646575	0	0	2
ENSG00000125734	chr19:6724802	-0.439663	0	-0.437615	0	0	0.437615	2
ENSG00000126005	chr20:35257046	-0.20019	0.298771	0.300284	0	0	0	2
ENSG00000128829	chr15:39928314	-0.659872	0	-0.655928	0	0	0.655928	2
ENSG00000129204	chr17:5170526	-0.247746	0	0.495491	0.495491	0	0	2
ENSG00000130529	chr19:49205743	0.631437	0	0.318175	0	-0.00175445	0.312911	2
ENSG00000130653	chr9:137498092	-0.306264	-0.308973	-0.61307	0	0	0	2
ENSG00000131966	chr14:58194437	-0.250295	0	-0.369549	0	-0.366602	0	2
ENSG00000131966	chr14:58235603	-0.263708	0	-0.388294	0	-0.38466	0	2
ENSG00000132561	chr8:97891656	-0.212729	0.425459	0.00152521	0	-0.425459	0	2
ENSG00000132842	chr5:77993717	-0.314566	0	0	0	0.315038	0.315038	2
ENSG00000132842	chr5:78103421	-0.389898	0	0	0	0.390554	0.390554	2
ENSG00000134910	chr11:125634532	0.241364	0	0.246975	0	-0.731572	0	2
ENSG00000136270	chr7:45100124	-0.285578	0	-0.00643963	-0.428367	-0.863173	0	2
ENSG00000136319	chr14:20267589	0.627695	0.629424	0.629424	0	0	0	2
ENSG00000136732	chr2:126705025	0.247783	0	0	-0.373114	0	-0.373114	2
ENSG00000137547	chr8:54151640	0.258225	-0.770074	0	0	-0.255924	0	2
ENSG00000138755	chr4:76009595	-0.436245	0.438902	0	0	0	-0.430932	2
ENSG00000139178	chr12:7102090	0.231913	0	0.618436	0	-0.309218	0	2
ENSG00000139323	chr12:89514072	0.200299	0	0	0	-0.200299	-0.200299	2
ENSG00000139629	chr12:51382100	0.303725	0	0	0	0.305323	0.610645	2
ENSG00000140025	chr14:89874236	-0.232367	-0.230604	-0.231485	0	0	0	2
ENSG00000140391	chr15:77044072	0.757158	-0.757158	-0.00627892	-0.00627892	-0.757158	0	2
ENSG00000140488	chr15:72312551	0.324239	0	0.649758	0	0.653595	0	2
ENSG00000141759	chr18:80016927	0.619531	0	0.619531	0.619531	0	0	2
ENSG00000141854	chr19:14073760	0.285874	-0.292582	-0.558333	-0.013416	0.00670798	-0.00670798	2
ENSG00000141854	chr19:14082471	0.21863	-0.222589	-0.429342	-0.00791825	0.00395912	-0.00395912	2
ENSG00000142733	chr1:27348846	-0.290313	0	0	0.725782	0.725782	0	2
ENSG00000142733	chr1:27355276	-0.3636	0	0	0.909001	0.909001	0	2
ENSG00000144747	chr3:69032573	-0.372303	0.744606	0	0	-0.744606	0	2
ENSG00000144747	chr3:69037138	-0.337709	0.675419	0	0	-0.675419	0	2
ENSG00000146731	chr7:56051302	-0.24595	0	-0.507561	0	-0.259	0	2
ENSG00000146842	chr7:130185190	0.218766	0	-0.437532	0	0	-0.218766	2
ENSG00000147316	chr8:6533076	-0.240924	0	-0.241577	0	0	-0.240924	2
ENSG00000147316	chr8:6569533	-0.32856	-0.329567	-0.32856	0	0	0	2
ENSG00000148672	chr10:87099819	-0.378623	0	-0.757247	0	0.757247	0	2
ENSG00000149260	chr11:77066971	0.335429	0	0	-0.695784	0	-0.695784	2
ENSG00000149792	chr11:65122281	0.438618	0	0	0.877235	0.877235	0	2
ENSG00000151413	chr14:31850092	0.239767	0.256893	-0.0856309	0	-0.256893	0	2
ENSG00000151466	chr4:128939812	0.2085	0	-0.0014731	-0.207763	-0.209973	0	2
ENSG00000151466	chr4:128948551	0.239901	0	-0.00190066	-0.238951	-0.241802	0	2
ENSG00000151470	chr4:129098669	-0.336477	-0.336477	0	0	0.341799	0	2
ENSG00000154451	chr1:89262754	-0.306109	0	0.612217	-0.612217	0	0	2
ENSG00000155097	chr8:103030926	0.322001	0.644001	0.644001	0	0	0	2
ENSG00000155097	chr8:103063078	0.209585	0.625356	0.625356	0	0	0	2
ENSG00000158483	chr11:71790680	0.322544	-0.645087	0	0	-0.645087	0	2
ENSG00000159593	chr16:66844223	-0.327987	-0.655974	-0.659919	0	0	0	2
ENSG00000159593	chr16:66869663	-0.32796	-0.65592	-0.659864	0	0	0	2
ENSG00000160284	chr21:46172984	-0.241527	0	0.714451	0	-0.714451	0.00253253	2
ENSG00000162065	chr16:2483855	-0.749765	-0.749765	0	-0.749765	0	0	2
ENSG00000162231	chr11:62793224	0.220661	0	0	0.670241	0.670241	0	2
ENSG00000163374	chr1:155659478	-0.427916	0	0	-0.427916	0	0.427916	2
ENSG00000163374	chr1:155688809	-0.367698	0	0	-0.367698	0	0.367698	2
ENSG00000163374	chr1:155688810	-0.353933	0	0	-0.353933	0	0.353933	2
ENSG00000163515	chr3:108734523	0.378217	0	0.378217	0	-0.378217	0	2
ENSG00000163515	chr3:108742864	0.417203	0	0.417203	0	-0.417203	0	2
ENSG00000164331	chr5:73558639	0.334839	0	-0.00419676	-0.673875	0	-0.673875	2
ENSG00000164331	chr5:73567200	0.2579	0	-0.00378014	-0.79071	0.0025201	-0.79071	2
ENSG00000166086	chr11:134144517	-0.20505	0.20305	0	-0.100191	0	0.205717	2
ENSG00000166557	chr15:79331117	0.201295	0.0591456	0	-0.402591	0.481555	0.0503238	2
ENSG00000167633	chr19:54812484	0.440652	-0.436573	0	0	0	-0.218286	2
ENSG00000167740	chr17:4134925	-0.476146	-0.714219	0	0	-0.714219	0	2
ENSG00000167740	chr17:4136751	-0.490975	-0.736463	0	0	-0.736463	0	2
ENSG00000167740	chr17:4136779	-0.456912	-0.685368	0	0	-0.685368	0	2
ENSG00000167740	chr17:4140283	-0.511346	-0.767019	0	0	-0.767019	0	2
ENSG00000167740	chr17:4142194	-0.52072	-0.78108	0	0	-0.78108	0	2
ENSG00000167740	chr17:4144234	-0.347023	-0.694046	0	0	-0.694046	0	2
ENSG00000167740	chr17:4149478	-0.323685	-0.64737	0	0	-0.64737	0	2
ENSG00000167740	chr17:4153117	-0.287287	-0.574573	0	0	-0.574573	0	2
ENSG00000167740	chr17:4155033	-0.293512	-0.587023	0	0	-0.587023	0	2
ENSG00000167740	chr17:4155763	-0.332696	-0.665393	0	0	-0.665393	0	2
ENSG00000167740	chr17:4162387	-0.331709	-0.663418	0	0	-0.663418	0	2
ENSG00000167740	chr17:4162825	-0.341252	-0.682503	0	0	-0.682503	0	2
ENSG00000167740	chr17:4163552	-0.441965	-0.662947	0	0	-0.662947	0	2
ENSG00000167740	chr17:4170542	-0.362817	-0.725633	0	0	-0.725633	0	2
ENSG00000167740	chr17:4171452	-0.337356	-0.674713	0	0	-0.674713	0	2
ENSG00000167740	chr17:4172039	-0.324755	-0.64951	0	0	-0.64951	0	2
ENSG00000167740	chr17:4173374	-0.325034	-0.650067	0	0	-0.650067	0	2
ENSG00000167740	chr17:4179611	-0.350885	-0.70177	0	0	-0.70177	0	2
ENSG00000167925	chr17:42200372	0.260421	-0.797837	0	0	0.806124	0	2
ENSG00000167981	chr16:3435154	-0.216231	0	0	0.44491	-0.22038	0	2
ENSG00000168016	chr3:36893441	-0.203361	0	0	-0.202695	0.202695	0	2
ENSG00000168255	chr7:102572866	0.22446	0.448921	0	0	0.448921	0	2
ENSG00000168404	chr16:74675002	0.323836	0	-0.323836	0.323836	0	0	2
ENSG00000171298	chr17:80104542	-0.358838	0	0	0.717677	0	-0.717677	2
ENSG00000171298	chr17:80124694	0.245439	0.245439	0	0	0.245439	0.00187983	2
ENSG00000171298	chr17:80124809	0.264458	0.264458	0	0	0.264458	0.0025596	2
ENSG00000172785	chr9:147656	0.218395	0.164762	0	0	-0.653252	0.219683	2
ENSG00000173209	chr2:61199342	-0.37572	0.00309639	-0.380364	-0.751439	0	-0.00619277	2
ENSG00000173258	chr9:111578842	-0.201542	0	-0.620945	0	-0.604625	0	2
ENSG00000173715	chr11:66759186	-0.494481	0	0	0.494481	0	0.494481	2
ENSG00000173726	chr1:235126167	0.346474	-0.702519	0.702519	0	0	0	2
ENSG00000174738	chr3:23940577	-0.779722	0	-0.772622	0	0	0.772622	2
ENSG00000175287	chr9:128927480	-0.326886	-0.000639985	0.215364	0.165363	-0.217284	-0.00191995	2
ENSG00000178057	chr3:49032245	0.275462	0	-0.817491	0	-0.817491	0	2
ENSG00000179532	chr11:6502904	-0.20806	-0.00823415	0.00823415	-0.288393	-0.892626	0	2
ENSG00000180573	chr6:26114649	-0.41148	0	0.41148	0.41148	0	0	2
ENSG00000180613	chr4:54109580	0.629819	-0.0172172	0	-0.317062	-0.308453	0	2
ENSG00000180613	chr4:54112440	0.424573	-0.00758325	0	-0.213235	-0.209443	0	2
ENSG00000181827	chr15:56233515	-0.24099	-0.242637	0	-0.242637	0	0	2
ENSG00000183137	chr6:109166939	-0.204318	0	0	0	0.408637	-0.408637	2
ENSG00000183137	chr6:109172208	-0.201723	0	0	0	0.403447	-0.403447	2
ENSG00000184471	chr16:1100039	0.226354	-0.222144	0	0	-0.222144	0.14529	2
ENSG00000184471	chr16:1100874	0.23856	-0.233925	0	0	-0.233925	0.15286	2
ENSG00000184995	chr9:21481484	0.261033	0	-0.261033	0	-0.261033	0	2
ENSG00000185189	chr8:143823930	-0.386195	-0.765573	-0.772389	0	0	0	2
ENSG00000185339	chr22:30611893	-0.705683	0.705683	0	0	0	-0.705683	2
ENSG00000185619	chr4:711269	0.287223	0	0.574446	0	0.574446	0	2
ENSG00000188976	chr1:945771	-0.685163	0	-0.685163	0	-0.689671	0	2
ENSG00000188976	chr1:965047	-0.82172	0	-0.82172	0	-0.831467	0	2
ENSG00000189306	chr22:42512697	0.277614	0.00446998	0	0.00446998	0.233953	0.229483	2
ENSG00000189350	chr2:29010426	0.23602	-0.234947	-0.234947	0	0	0	2
ENSG00000196417	chr19:53433649	-0.242518	0	-0.369327	-0.246218	0	0	2
ENSG00000196502	chr16:28597958	0.38402	0.38402	0	0	0.76804	0	2
ENSG00000197162	chr16:30594137	-0.26757	-0.80271	0	0	-0.401355	0	2
ENSG00000197776	chr14:49757882	-0.215803	-0.00235287	0	0.232186	0	-0.234539	2
ENSG00000197776	chr14:49758507	-0.236444	0	0	0.714527	0	-0.719723	2
ENSG00000197889	chr10:14981543	0.325535	0.325535	0	-0.00392746	0	0.325535	2
ENSG00000197935	chr6:28991379	0.258772	0	0.391955	0	0	0.391955	2
ENSG00000197935	chr6:28991381	0.259655	0	0.393345	0	0	0.393345	2
ENSG00000197935	chr6:28991391	0.255241	0	0.386416	0	0	0.386416	2
ENSG00000197935	chr6:28991394	0.259631	0	0.393307	0	0	0.393307	2
ENSG00000197935	chr6:28991395	0.259815	0	0.393597	0	0	0.393597	2
ENSG00000197935	chr6:28991400	0.259313	0	0.392807	0	0	0.392807	2
ENSG00000197935	chr6:28991403	0.256189	0	0.3879	0	0	0.3879	2
ENSG00000198408	chr10:101818884	-0.25171	0	0.0107109	0	0.262421	0.503419	2
ENSG00000203880	chr20:64266404	-0.215172	-0.322758	0	0	-0.320875	0	2
ENSG00000204514	chr19:57883012	-0.310736	0	0	0.621471	0	0.621471	2
ENSG00000204525	chr6:31269122	-0.205099	0.421698	0.273466	0	0	0	2
ENSG00000204525	chr6:31272696	-0.408202	0	0.816404	0.816404	0	0	2
ENSG00000204525	chr6:31272712	-0.273229	0	0.811139	0.811139	0	0	2
ENSG00000204525	chr6:31272713	-0.270819	0	0.804263	0.804263	0	0	2
ENSG00000204525	chr6:31272721	-0.205574	0	0.822295	0.822295	0	0	2
ENSG00000204592	chr6:30486694	0.597502	0.597502	0.582647	0	0	0	2
ENSG00000205045	chr17:35495171	-0.271351	0.273283	0.273283	0	0	0	2
ENSG00000205581	chr21:39351745	0.794807	0	-0.794807	0	-0.794807	0	2
ENSG00000214026	chr11:1944839	-0.407792	-0.806795	0	0	-0.806795	0	2
ENSG00000225793	chr6:75278827	0.401309	0.409859	0	0.00854928	0	0.397035	2
ENSG00000232104	chr9:3524051	0.23852	0	0.572447	-0.572447	0	0	2
ENSG00000232104	chr9:3524786	0.287957	0	0.691096	-0.691096	0	0	2
ENSG00000232104	chr9:3525352	0.257383	0	0.61772	-0.61772	0	0	2
ENSG00000234444	chr7:64313980	0.302324	0.0757807	-0.11757	-0.282169	0.211627	-0.176355	2
ENSG00000239521	chr7:100272224	-0.247659	0.412765	0	0.275177	0	0	2
ENSG00000242282	chr2:3530415	-0.767477	0.382049	0	0	0	0.382049	2
ENSG00000244509	chr22:39014307	0.919182	0.919182	0	0	0	-0.919182	2
ENSG00000246922	chr15:65103596	-0.343866	0.166563	0	0	-0.341181	0.341181	2
ENSG00000250312	chr4:152237	-0.220387	0	0.275483	0.275483	0	0.137742	2
ENSG00000251322	chr22:50715713	-0.201651	0	0	0.403302	-0.403302	0	2
ENSG00000253626	chr10:79507119	-0.35496	0.00770935	-0.430577	0.00770935	-0.430577	0.00770935	2
ENSG00000260302	chr18:12781152	-0.442963	0	0	-0.442963	-0.442963	0	2
ENSG00000261241	chr16:50882144	0.220453	-0.440906	0	-0.432872	0	0	2
ENSG00000262246	chr16:4357245	0.368441	0	0.736881	-0.368441	0	0	2
ENSG00000264343	chr1:146139186	0.338931	0	0	0.336752	0.338931	0	2
ENSG00000266338	chr1:144429080	0.641805	-0.31953	0.32136	0.00183021	0.00366042	0	2
ENSG00000266338	chr1:144440489	0.81994	-0.406531	0.411117	0.00458563	0.00917125	0	2
ENSG00000266338	chr1:144442644	0.641231	-0.319246	0.321072	0.00182568	0.00365136	0	2
ENSG00000266338	chr1:144445952	0.628532	-0.312969	0.314698	0.00172897	0.00345794	0	2
ENSG00000266338	chr1:144453345	0.618756	-0.308134	0.309793	0.00165886	0.00331772	0	2
ENSG00000267053	chr19:36316275	0.688762	0	0	0	0.688762	0.688762	2
ENSG00000270074	chr8:12421089	-0.25306	0.00567059	-0.137871	0.00283529	0.261566	-0.256841	2
ENSG00000270659	chr2:213150130	0.243511	0.600752	0	0.600752	0	0	2
ENSG00000272733	chr22:23573342	0.426765	0.00759228	0	0.426765	-0.00759228	-0.426765	2
ENSG00000275764	chr12:27043259	0.393471	0	0	0	0.786941	0.786941	2
ENSG00000275835	chr15:22987249	-0.313359	0.154694	0	0.00113419	0.309389	-0.312224	2
ENSG00000281649	chr9:37080313	-0.347738	0	0.260803	0	0	-0.521607	2
ENSG00000281721	chr13:80008384	-0.795742	0.00797314	0.403851	0.403851	-0.00398657	0	2
ENSG00000047230+chrX:16699336	chrX:16699336	0.59159	0	0	-0.588636	-0.59159	0	2
ENSG00000196433+chrX:1615757	chrX:1615757	0.201505	-0.302257	-0.302257	0	0	0	2
ENSG00000004864	chr7:96114953	-0.538324	0.538324	0	0	0	-0.00240467	1
ENSG00000011260	chr17:51262582	0.33695	0	-0.00436594	0	0.678267	0	1
ENSG00000011260	chr17:51268031	0.349125	0	-0.0049132	0	0.703163	0	1
ENSG00000013441	chr2:200868732	-0.39412	-0.00792963	0.403371	0	0	-0.00792963	1
ENSG00000013573	chr12:31113757	-0.762334	-0.765619	0	0	0	0	1
ENSG00000027847	chr5:177618410	0.223503	0	0	0	0.223503	0	1
ENSG00000034971	chr1:171636338	0.444036	-0.444036	0	0	0	0	1
ENSG00000041802	chr3:194634582	-0.205797	0	-0.00357037	0	0.205797	0	1
ENSG00000047579	chr6:15522713	-0.27505	0	0	0.27505	0	0	1
ENSG00000048545	chr6:42181832	0.375577	0.00615303	-0.369424	0	0	0	1
ENSG00000063245	chr19:55702443	0.283313	0	0.281262	0	0	0	1
ENSG00000066813	chr16:20585662	0.414318	0	-0.414318	0	0	0	1
ENSG00000069812	chr1:6414551	0.200285	-0.00791486	-0.263528	0	0.00395743	0.00791486	1
ENSG00000072310	chr17:17839412	-0.396895	0	-0.00769752	0	0.79379	0	1
ENSG00000072778	chr17:7228360	-0.336543	0	0.336543	0	0	0.00519932	1
ENSG00000073169	chr22:50212437	-0.662782	0.662782	0	0	0	0	1
ENSG00000074800	chr1:8859347	0.382091	0	0	0.757663	0	-0.00651859	1
ENSG00000075945	chr1:169948075	-0.230556	0.461111	0	0	0	0	1
ENSG00000075945	chr1:169949490	-0.609253	0	0.610853	0	-0.00319873	0	1
ENSG00000075945	chr1:169982236	-0.236857	0.238711	0	0	0	0	1
ENSG00000075945	chr1:169982636	-0.511871	0	0.511871	0	-0.00214323	0	1
ENSG00000076201	chr3:47387309	0.272831	0	0	0	-0.00385572	0.268975	1
ENSG00000085788	chr8:38234399	0.333682	0	0	0	0.333682	0	1
ENSG00000086065	chr9:33283732	-0.200818	-0.00450782	-0.135006	0	0.396002	0	1
ENSG00000088854	chr20:3278714	-0.247712	0	-0.495425	0	0	0	1
ENSG00000089041	chr12:121133096	-0.39492	0	0	0.78984	0	0	1
ENSG00000089041	chr12:121161590	-0.233967	0	0	0.545924	0	0	1
ENSG00000090863	chr16:74498084	0.459082	0	-0.00174855	0	0	0.460831	1
ENSG00000091073	chr7:76510990	0.203732	0	0	0	0	0.637365	1
ENSG00000099290	chr10:50068832	-0.630442	0	0	0	0.630442	0	1
ENSG00000099290	chr10:50136797	0.356197	-0.353689	-0.174337	-0.0037615	-0.00100307	0.00334355	1
ENSG00000099622	chr19:1257301	0.208563	0	-0.00884393	0.00884393	0.408282	-0.00294798	1
ENSG00000099940	chr22:20849678	-0.367545	0	0	-0.735089	0	0	1
ENSG00000099940	chr22:20859043	-0.448407	0	0	-0.896813	0	0	1
ENSG00000099940	chr22:20864589	-0.319591	0	0	-0.639181	0	0	1
ENSG00000099940	chr22:20865430	-0.330237	0	0	-0.660474	0	0	1
ENSG00000099940	chr22:20869004	-0.325065	0	0	-0.650131	0	0	1
ENSG00000099940	chr22:20870612	-0.359729	0	0	-0.719459	0	0	1
ENSG00000099940	chr22:20870846	-0.395003	0	0	-0.790006	0	0	1
ENSG00000099940	chr22:20874287	-0.321481	0	0	-0.642963	0	0	1
ENSG00000099940	chr22:20874754	-0.329089	0	0	-0.658178	0	0	1
ENSG00000099940	chr22:20875376	-0.349184	0	0	-0.698368	0	0	1
ENSG00000099940	chr22:20875670	-0.355193	0	0	-0.710386	0	0	1
ENSG00000099940	chr22:20876496	-0.343116	0	0	-0.686231	0	0	1
ENSG00000099940	chr22:20878022	-0.331629	0	0	-0.663259	0	0	1
ENSG00000099940	chr22:20878431	-0.33787	0	0	-0.67574	0	0	1
ENSG00000099940	chr22:20881101	-0.437648	0	0	-0.875296	0	0	1
ENSG00000099940	chr22:20882084	-0.339876	0	0	-0.679752	0	0	1
ENSG00000099940	chr22:20883933	-0.335195	0	0	-0.67039	0	0	1
ENSG00000099940	chr22:20885018	-0.326863	0	0	-0.653726	0	0	1
ENSG00000099940	chr22:20890528	-0.374835	0	0	-0.74967	0	0	1
ENSG00000099940	chr22:20890715	-0.379517	0	0	-0.759035	0	0	1
ENSG00000099940	chr22:20891551	-0.369528	0	0	-0.739057	0	0	1
ENSG00000099940	chr22:20893197	-0.363187	0	-0.00183865	-0.726375	0.00551596	0	1
ENSG00000099940	chr22:20895284	-0.395279	0	0	-0.790557	0	0	1
ENSG00000099940	chr22:20897908	-0.358642	0	0	-0.717284	0	0	1
ENSG00000099940	chr22:20898339	-0.372075	0	0	-0.744149	0	0	1
ENSG00000100442	chr14:45129124	-0.263066	0	0	0	0	-0.266806	1
ENSG00000101425	chr20:38289065	0.372882	0.366799	0	0	0	0	1
ENSG00000102699	chr13:24419999	-0.22148	0	-0.214999	0	0	0.00194436	1
ENSG00000103811	chr15:78913104	-0.695228	0.695228	0	0	0.0047288	0	1
ENSG00000104325	chr8:90017131	0.267749	0	0	0	-0.803247	0	1
ENSG00000104774	chr19:12656634	-0.282454	0	-0.0066751	0.0066751	0	0.443706	1
ENSG00000104880	chr19:7395163	0.215113	0.012218	0.295778	0	0	0.00610902	1
ENSG00000104904	chr19:2279000	-0.869158	0	-0.86238	0	0	0	1
ENSG00000104969	chr19:2786112	-0.227436	0	0.00879195	0.454872	0	-0.00879195	1
ENSG00000105248	chr19:4238052	0.257624	0	0	0.779983	0	0	1
ENSG00000105639	chr19:17831767	-0.329377	0	-0.329377	0	0	0	1
ENSG00000105755	chr19:43530504	0.39134	0	0.00791536	0	0	0.79851	1
ENSG00000106009	chr7:2529893	0.478573	0	0	0	-0.478573	0	1
ENSG00000107789	chr10:87496499	0.332767	0	0	0	-0.332767	0	1
ENSG00000109066	chr17:74776393	-0.272935	0	0	0	-0.852766	0	1
ENSG00000109832	chr11:125900344	0.400481	0.00692129	0	0	0.403941	0	1
ENSG00000109906	chr11:114050236	-0.224255	0.000832052	0	0	-0.0016641	0.447677	1
ENSG00000109906	chr11:114080098	-0.366079	0	0	0	-0.00118289	0.364896	1
ENSG00000109906	chr11:114100514	-0.405861	0	0.00139861	0	0	0.405861	1
ENSG00000110888	chr12:30754687	-0.423539	0	-0.28236	0	0	0	1
ENSG00000111331	chr12:112961169	-0.252275	0	0	0	-0.515311	0	1
ENSG00000112078	chr6:36479822	-0.222155	0	-0.222155	0	0	0	1
ENSG00000112200	chr6:57090109	-0.902556	-0.902556	0	0	0	0	1
ENSG00000112200	chr6:57131389	-0.54919	-0.54919	0	0	0	0	1
ENSG00000112494	chr6:167303708	-0.270028	0.651045	-0.09171	0	-0.000637718	0.00191315	1
ENSG00000112494	chr6:167307253	-0.2903	0.673787	0	0	0	0	1
ENSG00000112619	chr6:42687169	0.388796	0	0	0.382293	0	0	1
ENSG00000113569	chr5:37355341	-0.272969	0	0	0	-0.272969	0	1
ENSG00000114473	chr3:197879473	0.295043	-0.295043	0	0	0	0	1
ENSG00000114742	chr3:39087457	0.291993	-0.00211758	-0.00211758	-0.00211758	0	0.671669	1
ENSG00000114742	chr3:39088900	0.214955	-0.00140957	-0.00140957	-0.00140957	0	0.577345	1
ENSG00000114742	chr3:39097804	0.361631	-0.0028997	-0.0028997	-0.0028997	0	0.736042	1
ENSG00000114742	chr3:39105711	0.393216	-0.00331135	-0.00331135	-0.00331135	0	0.760491	1
ENSG00000115107	chr2:119223760	-0.555165	0	0.832748	0	0	0	1
ENSG00000117226	chr1:89024532	-0.231312	0	0	0	-0.453868	0	1
ENSG00000120253	chr6:149719385	-0.366442	0.237915	0.00364564	0.00182282	-0.00182282	0	1
ENSG00000123472	chr1:46665647	0.300444	0.300444	0	0	0	0	1
ENSG00000124181	chr20:41133871	-0.465705	0	0	0	0	0.465705	1
ENSG00000124181	chr20:41192115	-0.261855	0	0	0	0	0.261855	1
ENSG00000125458	chr17:75137048	0.269578	0	0	0	0	-0.800714	1
ENSG00000125498	chr19:54760508	-0.212602	0	-0.414217	0	0	-0.00732505	1
ENSG00000125498	chr19:54773667	-0.323689	-0.323689	0	0	0	0	1
ENSG00000125498	chr19:54773671	-0.299482	-0.299482	0	0	0	0	1
ENSG00000125498	chr19:54773672	-0.290039	-0.290039	0	0	0	0	1
ENSG00000126246	chr19:35741633	0.305169	0	0	0	0	0.305169	1
ENSG00000126524	chr7:66994210	-0.412517	0	0.825034	0	0	0	1
ENSG00000127952	chr7:76053686	-0.738663	-0.738663	0	0	0	0	1
ENSG00000128203	chr22:26431642	0.23893	-0.47025	0	0	0	-0.0060875	1
ENSG00000129204	chr17:5162994	0.286405	0.00623125	-0.0124625	0.00623125	0.420261	0	1
ENSG00000129347	chr19:10566386	0.549172	0.549172	0	0	0	0	1
ENSG00000130589	chr20:63567097	-0.593999	0	0	0	-0.593999	0	1
ENSG00000130589	chr20:63572415	-0.222776	0.844477	0	0	0.0466275	0	1
ENSG00000130653	chr9:137472312	-0.576645	0	-0.573866	0	0	0	1
ENSG00000131203	chr8:39898218	-0.209777	0	0	-0.218743	-0.0038427	0	1
ENSG00000131778	chr1:147245602	-0.322323	-0.650368	0	0	-0.00190748	0	1
ENSG00000131778	chr1:147247060	-0.35743	-0.722878	0	0	-0.00267283	0	1
ENSG00000131778	chr1:147247995	-0.313141	-0.631556	0	0	-0.00175799	0	1
ENSG00000131778	chr1:147250568	-0.310266	-0.625674	0	0	-0.00171433	0	1
ENSG00000131778	chr1:147255523	-0.296725	-0.598028	0	0	-0.00152617	0	1
ENSG00000131778	chr1:147261526	-0.297176	-0.598948	0	0	-0.00153201	0	1
ENSG00000131778	chr1:147265698	-0.334227	-0.674837	0	0	-0.00212771	0	1
ENSG00000131778	chr1:147268363	-0.317979	-0.641463	0	0	-0.00183477	0	1
ENSG00000131778	chr1:147273184	-0.213624	-0.646499	0	0	-0.00187543	0	1
ENSG00000131778	chr1:147274937	-0.587266	-0.587266	0	0	0	0	1
ENSG00000131778	chr1:147274963	-0.322051	-0.649811	0	0	-0.00190282	0	1
ENSG00000131778	chr1:147275756	-0.308975	-0.623035	0	0	-0.00169518	0	1
ENSG00000131778	chr1:147293249	-0.289596	-0.583505	0	0	-0.00143731	0	1
ENSG00000131778	chr1:147299463	-0.355665	-0.719204	0	0	-0.00262458	0	1
ENSG00000131778	chr1:147302575	-0.253217	-0.777543	0	0	-0.00357818	0	1
ENSG00000132109	chr11:4396412	-0.485603	0	0	-0.47602	0	0	1
ENSG00000132321	chr2:236497470	-0.218086	0.218086	0	0	0	0	1
ENSG00000132530	chr17:6746912	-0.399761	0	0	0	0	-0.399761	1
ENSG00000132952	chr13:30652519	0.210273	0	0.00175244	-0.00350488	-0.630818	-0.00350488	1
ENSG00000133794	chr11:13316004	-0.239299	0	0.476721	0	0	0	1
ENSG00000134900	chr13:102607666	-0.345256	0	0	0.686076	0	0	1
ENSG00000135828	chr1:182586014	-0.421644	0	0	0	0	-0.843288	1
ENSG00000135828	chr1:182586632	-0.43766	0	0	0	0	-0.87532	1
ENSG00000136044	chr12:105218326	0.218223	-0.333323	-0.00399245	-0.00199622	0	0	1
ENSG00000139182	chr12:7167089	-0.254869	0	-0.764608	0	0	0	1
ENSG00000139182	chr12:7167787	-0.78415	0	-0.78415	0	0	0	1
ENSG00000140006	chr14:63599645	-0.250124	-0.234491	-0.0781636	0	0.156327	0.156327	1
ENSG00000141759	chr18:79979382	-0.311968	0	0	0.623935	0	0	1
ENSG00000144712	chr3:12877280	0.715511	0	0	0	0	0.715511	1
ENSG00000145016	chr3:197743640	-0.298081	0	0	0	-0.593151	0	1
ENSG00000145022	chr3:49422942	-0.285092	0	0	0.0127143	0	0.855277	1
ENSG00000146733	chr7:56051302	-0.28342	0	-0.566839	0	0	0	1
ENSG00000147316	chr8:6419537	-0.277585	-0.139583	-0.277981	0	0.000790796	-0.138397	1
ENSG00000147316	chr8:6419846	-0.319011	-0.16047	-0.319493	0	0.00096425	-0.159023	1
ENSG00000147316	chr8:6420078	-0.303813	-0.152805	-0.304262	0	0.000898208	-0.151457	1
ENSG00000147316	chr8:6421566	-0.285465	-0.143555	-0.285876	0	0.000822236	-0.142321	1
ENSG00000147316	chr8:6434388	-0.258123	-0.129778	-0.258481	0	0.000716015	-0.128704	1
ENSG00000147316	chr8:6465853	-0.305135	-0.153471	-0.305587	0	0.000903839	-0.152116	1
ENSG00000147874	chr9:19086357	-0.22425	0.00434229	0.00434229	0.677093	0	-0.00434229	1
ENSG00000149243	chr11:75430623	-0.414413	-0.207206	0	0	0	0	1
ENSG00000149599	chr20:31861878	0.296629	0	0	0	0	0.298816	1
ENSG00000153790	chr7:25157417	0.294416	0	0	0.294416	0	0	1
ENSG00000153790	chr7:25180369	0.480646	0	0	0.480646	0	0	1
ENSG00000154252	chr2:241776985	-0.236296	0	0	0	0	0.472592	1
ENSG00000155906	chr6:151410814	0.607246	-0.607246	0	0	0	0	1
ENSG00000155906	chr6:151442567	0.580097	-0.580097	0	0	0	0	1
ENSG00000155906	chr6:151455579	0.776874	-0.776874	0	0	0	0	1
ENSG00000158417	chr2:99343182	0.328052	0.656104	0	0	0	0	1
ENSG00000159228	chr21:36069864	0.788749	0	0	0	0	0.394375	1
ENSG00000159228	chr21:36070795	0.698034	0	0	0	0	0.349017	1
ENSG00000159228	chr21:36071439	0.694751	0	0	0	0	0.347375	1
ENSG00000159228	chr21:36078652	0.783728	0	0	0	0	0.391864	1
ENSG00000160305	chr21:46487385	-0.283251	0	0	0	0.283251	0	1
ENSG00000160710	chr1:154572186	0.362666	0.00587403	0	0.00587403	-0.00587403	0.364624	1
ENSG00000160710	chr1:154629598	0.439225	0.00798054	0	0	0	0.439225	1
ENSG00000161542	chr17:76325181	0.555506	0	-0.277753	0	0	0	1
ENSG00000162572	chr1:1273371	0.405732	0	0.00485444	0	0.270488	-0.00323629	1
ENSG00000162572	chr1:1276338	0.384192	0	0.00361306	0	0.256128	-0.00240871	1
ENSG00000162572	chr1:1291417	0.376412	0	0.00329124	0	0.250941	-0.00219416	1
ENSG00000162572	chr1:1292103	0.368504	0	0.00300896	0	0.245669	-0.00200597	1
ENSG00000162572	chr1:1297094	0.384837	0.776959	0	0.00728417	0	0	1
ENSG00000162664	chr1:90033210	0.413822	0	-0.406616	0	0	0	1
ENSG00000162885	chr1:235449341	-0.229046	-0.687139	-0.00445658	-0.00222829	-0.00445658	0	1
ENSG00000162909	chr1:223750332	-0.31263	-0.00226529	0	-0.00169897	-0.312063	0	1
ENSG00000162976	chr2:11155060	0.569373	-0.42703	0	0	0	0	1
ENSG00000163576	chr3:19943872	0.633575	-0.00351989	-0.00351989	0	0	0.633575	1
ENSG00000164172	chr5:53101369	0.251834	-0.354167	-0.0117919	0	-0.0235837	0.0235837	1
ENSG00000164344	chr4:186247762	0.680367	0	0	0	0.680367	0	1
ENSG00000164344	chr4:186248393	0.226753	0	0	0.678119	0	0	1
ENSG00000164535	chr7:6447936	0.906344	0	0	0	0	0.906344	1
ENSG00000164587	chr5:150449704	0.440411	0	0	0	0.440411	0	1
ENSG00000164904	chr5:126552477	0.565612	0	0.565612	0	0	0	1
ENSG00000165029	chr9:104820350	0.232451	0	0	0	0.464903	0	1
ENSG00000165029	chr9:104839130	0.276705	0	0	0	0.55341	0	1
ENSG00000165029	chr9:104863521	0.245011	0	0	0	0.488058	0	1
ENSG00000165029	chr9:104933509	0.547889	0	0	0	0.547889	0	1
ENSG00000165060	chr9:69067249	0.202481	0	0	-0.609029	0	0	1
ENSG00000165060	chr9:69071585	0.207045	0	0	-0.622817	0	0	1
ENSG00000165525	chr14:49840237	-0.200004	0	0.600011	0	0	0	1
ENSG00000165526	chr11:126196529	0.746205	-0.740274	0	0	0	0	1
ENSG00000166262	chr15:49620801	0.383068	0	0	0	0	0.383068	1
ENSG00000166405	chr11:8169108	0.20575	0.493799	0	0	0	0	1
ENSG00000166762	chr15:43653391	-0.341562	0	0	0	-0.678748	0	1
ENSG00000166840	chr11:58943594	-0.37731	0	0	0	-0.37731	0	1
ENSG00000166866	chr12:57047675	0.244094	0	0	0	-0.610234	0	1
ENSG00000166869	chr16:23757554	0.304921	0.609843	0	0	0	0	1
ENSG00000166965	chr15:90953003	-0.664159	0	0	-0.664159	0	0	1
ENSG00000167074	chr22:41374702	0.230659	0	0	-0.00223211	0.345989	0	1
ENSG00000167633	chr19:54824028	0.462942	0	0	0.694413	0	0	1
ENSG00000167703	chr17:1583462	0.335252	0.337867	0	-0.00522988	0	0	1
ENSG00000168385	chr2:241340236	-0.609894	0	0	-0.609894	0	0	1
ENSG00000168701	chr16:67222892	-0.830408	0	0	0.830408	0	0	1
ENSG00000169291	chr1:154503852	-0.221697	0	0.435531	-0.00786373	0	0	1
ENSG00000170889	chr19:54194597	0.352512	0.00246706	0.00493413	0	-0.356953	0	1
ENSG00000170889	chr19:54200338	0.843176	0	0.00573964	-0.00573964	-0.848915	0	1
ENSG00000171804	chr19:37901839	-0.27933	0	0	0	-0.275348	0	1
ENSG00000172059	chr2:10043110	-0.24425	-0.0036931	0.240557	0	0.00276982	0.00276982	1
ENSG00000172732	chr11:65876083	-0.263887	0	0	0	0.791661	0	1
ENSG00000172992	chr17:45040045	-0.358647	0	0	0	-0.707269	0	1
ENSG00000173141	chr13:21176913	-0.312117	0	0	0	0	0.93635	1
ENSG00000173272	chr2:131462241	0.785529	0	0	0	0.789278	0	1
ENSG00000173272	chr2:131478563	0.65629	0	0	0	0.658248	0	1
ENSG00000173272	chr2:131487391	0.658238	0	0	0	0.660213	0	1
ENSG00000173421	chr3:49252880	0.22013	0	0	0.0040988	0.330195	0	1
ENSG00000173809	chr19:32788172	0.20047	0	0.20047	0	0.0989223	0	1
ENSG00000173809	chr19:32828175	0.219011	0	0.219011	0	0.108037	0	1
ENSG00000175265	chr15:34379408	-0.403767	0.82638	0	0	0	0	1
ENSG00000175265	chr15:34416337	-0.311647	0.630235	0	0	0	0	1
ENSG00000175265	chr15:34432410	-0.306109	0.618833	0	0	0	0	1
ENSG00000175309	chr5:178232970	-0.219947	0	0	-0.439895	0	0	1
ENSG00000175455	chr3:123951367	-0.286236	0	0.569769	0	0	0	1
ENSG00000176105	chr18:803723	-0.393599	0.296312	0	0	0	0	1
ENSG00000176393	chr1:201989506	-0.467301	0	0.389418	0	0	0	1
ENSG00000176393	chr1:201989544	-0.416459	0	0.347049	0	0	0	1
ENSG00000177082	chr15:84642063	0.387137	0.781443	0	0	0	0	1
ENSG00000178201	chr19:57451083	0.77705	0	0.77705	0	0	0	1
ENSG00000180066	chr10:132441345	-0.217517	0	0	0	-0.213464	0	1
ENSG00000180370	chr3:196829373	-0.222788	0	0	0	0.222788	0	1
ENSG00000180891	chr17:57945584	0.612786	0	-0.612786	0	0	0	1
ENSG00000180988	chr11:5821544	-0.22777	0	0	0	-0.439057	0	1
ENSG00000182165	chr7:87340425	0.215589	0	0	0	0	-0.423451	1
ENSG00000182165	chr7:87345920	0.229821	0	0	0	0	-0.450989	1
ENSG00000182165	chr7:87346107	0.235646	0	0	0	0	-0.462233	1
ENSG00000182165	chr7:87346900	0.204237	0	0	0	0	-0.401423	1
ENSG00000182165	chr7:87349796	0.251201	0	0	0	0	-0.492169	1
ENSG00000183747	chr16:20465699	-0.34557	-0.34557	0	0	0	0	1
ENSG00000185507	chr11:610300	0.2055	0	0	0	-0.411	0	1
ENSG00000185594	chr15:96786680	0.355012	0.355012	0	0	0	0	1
ENSG00000185619	chr4:715642	0.223435	-0.00131233	-0.00131233	0	0	0.561212	1
ENSG00000185684	chr12:132074472	0.719909	0.359954	0	0	0	0	1
ENSG00000185684	chr12:132081449	0.745156	0.372578	0	0	0	0	1
ENSG00000186866	chr21:45297580	0.244898	0.00544408	-0.729249	-0.00544408	0	0	1
ENSG00000187474	chr19:51789920	-0.201184	-0.00577966	0	0	0.00577966	0.262465	1
ENSG00000187527	chr3:193340938	0.221651	0	-0.221651	0	0.00293139	0.00293139	1
ENSG00000188707	chr7:150332739	-0.789314	0	0	0.789314	0	0	1
ENSG00000189051	chr17:8383967	0.228115	0	0.456231	0	0	0	1
ENSG00000196172	chr19:23762873	0.289513	-0.0108443	0	0	0	0.846851	1
ENSG00000196502	chr16:28607405	0.40851	0	0	0	-0.203057	-0.00359524	1
ENSG00000196502	chr16:28611304	-0.466502	0	0.777504	0	0	0	1
ENSG00000197217	chr8:23432907	0.692029	0.692029	0	0	0	0	1
ENSG00000197324	chr14:22862509	0.765391	-0.767418	0	0	0	0	1
ENSG00000197568	chr1:70387675	0.754585	0.00640813	0.00640813	-0.377292	0	0	1
ENSG00000197776	chr14:49688431	-0.223294	-0.00369085	0	0.188314	0	-0.251086	1
ENSG00000198169	chr8:144728456	-0.217477	0	0	-0.00375579	-0.780607	0	1
ENSG00000198502	chr6:32524626	-0.353854	0	0.353854	0	0	0	1
ENSG00000198755	chr6:35468301	0.283928	0.00115151	-0.00191918	-0.00863633	0.00921209	0.286944	1
ENSG00000198755	chr6:35474782	0.263362	0.00192604	0	-0.0051361	0.00616332	0.319116	1
ENSG00000198951	chr22:42061052	0.691159	0	0.863949	0	0	0	1
ENSG00000198951	chr22:42063264	-0.71355	0	0	0	0	-0.708506	1
ENSG00000203326	chr19:53358428	-0.383603	0	-0.00717389	0	0.781555	0	1
ENSG00000203326	chr19:53365277	-0.260195	0	-0.00253926	-0.260195	0	0	1
ENSG00000203910	chr1:92212556	0.367107	0.0060127	0	0	0	-0.374438	1
ENSG00000203910	chr1:92215428	0.45624	0.0086858	0	0	0	-0.406852	1
ENSG00000203910	chr1:92215659	0.543975	0.0123259	0	0	0	-0.432016	1
ENSG00000203910	chr1:92237402	0.320951	0.00326809	0	0	0.00490214	-0.353801	1
ENSG00000203910	chr1:92245850	0.340483	0.00535327	0	0	0	-0.36292	1
ENSG00000204021	chr10:88720040	-0.33425	0	0	0	0	-0.329104	1
ENSG00000205866	chr11:1677225	0.34829	0.34829	0	0	0	0	1
ENSG00000213213	chr9:136800003	0.275005	0.0296686	0	0.0593372	-0.0593372	-0.382839	1
ENSG00000213213	chr9:136800005	0.220084	0.0104787	0	0.0209574	-0.0209574	-0.319647	1
ENSG00000213619	chr11:47580189	-0.802389	-0.802389	0	0	0	0	1
ENSG00000213619	chr11:47585089	-0.763032	-0.763032	0	0	0	0	1
ENSG00000213619	chr11:47585777	-0.783939	-0.783939	0	0	0	0	1
ENSG00000213619	chr11:47587557	-0.817956	-0.817956	0	0	0	0	1
ENSG00000213619	chr11:47587845	-0.847897	-0.847897	0	0	0	0	1
ENSG00000215374	chr8:7358299	0.595858	0	0	-0.0152127	-0.0152127	-0.603465	1
ENSG00000215788	chr1:6468664	-0.414852	0	0	0	0	-0.414852	1
ENSG00000224286	chr1:170275930	-0.303525	0	0	0	-0.299052	0	1
ENSG00000224286	chr1:170281385	-0.315483	0	0	0	-0.310754	0	1
ENSG00000226133	chr1:48070212	-0.22826	0	0.226738	-0.00304403	-0.111086	0	1
ENSG00000227877	chr10:59733384	-0.370535	0.00397034	-0.00595551	-0.00297776	0.00198517	-0.747026	1
ENSG00000228570	chr10:79838568	0.236031	0	0	-0.708093	0	0	1
ENSG00000228592	chr21:23365578	0.310229	-0.307896	0	0	0	0	1
ENSG00000228592	chr21:23371367	0.299756	-0.297536	0	0	0	0	1
ENSG00000228696	chr17:46286819	-0.406091	0.413281	0	0	0	0	1
ENSG00000233532	chr13:106371410	0.230103	0	0	-0.460205	0	0	1
ENSG00000233954	chr1:15798301	-0.38856	0	-0.777121	0	0	0	1
ENSG00000234665	chr9:62904444	-0.216165	0	0	0	0.212399	0	1
ENSG00000234665	chr9:62904536	-0.376474	0	0.752948	0	0	0	1
ENSG00000236543	chr9:135599452	0.79726	0	0	0	0.39863	0	1
ENSG00000236543	chr9:135600349	0.400856	0	0	0	0.400856	0	1
ENSG00000237167	chr3:197462156	0.290805	-0.290805	0	0	0	0	1
ENSG00000239521	chr7:100191805	-0.340396	0.684499	0	0	0.00222406	-0.00222406	1
ENSG00000242372	chr20:35280684	-0.209886	0.174905	-0.262357	-0.131179	0.131179	0.174146	1
ENSG00000242612	chr16:410649	0.325979	0	0	-0.651959	0	0	1
ENSG00000244219	chr7:99610391	0.440751	0	0	0.881502	0	0	1
ENSG00000244482	chr19:54245600	-0.243452	0	0	0.486903	0	0	1
ENSG00000244482	chr19:54245673	-0.223102	0	0	0.446205	0	0	1
ENSG00000248479	chr4:65706782	0.238443	0.476887	0	0	0.00463045	0	1
ENSG00000248599	chr8:101047130	-0.223867	0	0.291839	-0.0042756	0.0021378	0	1
ENSG00000248712	chr11:119193862	0.263402	0	0	0	0	-0.526804	1
ENSG00000250620	chr4:187424932	-0.246631	0	0	-0.00974914	-0.490013	0	1
ENSG00000253364	chr14:105638682	-0.235989	0	0	0	-0.471979	0	1
ENSG00000253626	chr10:79524747	0.203118	0.00679479	0	0	0.399442	0.00679479	1
ENSG00000255346	chr15:69020967	-0.202323	-0.00261241	0	-0.00261241	0	-0.202323	1
ENSG00000256250	chr12:130809026	0.833157	0	-0.00985872	-0.00985872	0	-0.823298	1
ENSG00000258701	chr14:104827197	-0.238785	0	-0.00928576	0	0.468285	-0.00928576	1
ENSG00000258839	chr16:89920206	0.341274	0	-0.341274	0	0	0	1
ENSG00000260077	chr2:10047138	-0.26812	0	0	0.00782309	0.796536	0	1
ENSG00000260265	chr4:75084492	0.34182	0.00545045	0	0	-0.00545045	0.347271	1
ENSG00000260473	chr12:51817210	0.287901	0	0	0	0	-0.287901	1
ENSG00000261795	chr7:169675	0.202329	-0.474265	0	0	0	0	1
ENSG00000263731	chr17:81887942	-0.278235	0	0	0	-0.278235	0	1
ENSG00000263753	chr18:5249635	-0.222669	-0.00208243	0	-0.00138829	-0.669395	0	1
ENSG00000266173	chr17:63741771	0.467081	-0.934163	0	0	0	0	1
ENSG00000267368	chr7:102633243	0.204509	0	0	-0.204509	0	0	1
ENSG00000270074	chr8:12423026	-0.404103	0	-0.404103	0	0	0	1
ENSG00000271079	chr7:143570993	0.244019	0.493068	0	0	0.0100619	0	1
ENSG00000271751	chr11:119072427	0.211447	0.00519563	0.00259782	0	-0.00519563	-0.212746	1
ENSG00000272221	chr6:31389849	0.20076	0.803042	0	0	0	0	1
ENSG00000272282	chr3:27708638	-0.278739	-0.00668424	0.00668424	0	0.00668424	0.564163	1
ENSG00000272282	chr3:27709954	-0.259044	-0.00568509	0.00568509	0	0.00568509	0.523773	1
ENSG00000272856	chr4:87462079	0.272228	0	0	0	0.571234	0	1
ENSG00000274523	chr7:75027245	0.733993	0	0	0	0	0.733993	1
ENSG00000274523	chr7:75050930	0.641257	0	0	-0.0018479	0	0.318781	1
ENSG00000274523	chr7:75073740	0.923797	0	0	0	0	0.923797	1
ENSG00000274523	chr7:75078788	0.246769	0.0020026	0.00450584	0	0.00150195	0.249573	1
ENSG00000275179	chr20:23180665	-0.359773	0	-0.00590035	0	0.365673	0	1
ENSG00000275557	chr1:149601592	-0.377481	0.377481	0	0	0	0	1
ENSG00000275557	chr1:149607072	-0.285392	0.424476	0	0	0	0	1
ENSG00000275557	chr1:149622342	-0.370043	0.370043	0	0	0	0	1
ENSG00000277161	chr17:36535530	0.883938	0	0	0	0.441969	0	1
ENSG00000282317	chr1:244722507	0.392089	-0.00677875	0	0	0.392089	0	1
ENSG00000076770+chrX:132488956	chrX:132488956	-0.27744	-0.55488	0	0	0	0	1
ENSG00000178605+chrX:328113	chrX:328113	-0.359118	-0.362022	0	0	-0.181011	0	1
ENSG00000182378+chrX:285861	chrX:285861	-0.695541	0	0	0	0	-0.695541	1
ENSG00000183918+chrX:124223332	chrX:124223332	-0.230113	0.230113	0	0	0	0	1

## Sheet: supplemental_table_3
Supplementary Table 3: number of sex-biased variants and genes, split by over/under/combined.
sex	chr	var_or_genes	over	under	combined
male	aut	variants	98	242	340
female	aut	variants	126	271	397
male	aut	genes	84	158	242
female	aut	genes	84	143	227
male	x	variants	21	21	42
female	x	variants	13	11	24
male	x	genes	12	14	26
female	x	genes	10	10	20

## Sheet: supplemental_table_4
Supplementary Table 4: Spearman correlation between GTEx sex-differential expression and RIVER posteriors. P-value is BH adjusted.
Tissue	Rho	pvalue	padj
Adipose_Subcutaneous	0.036412	0.448076	0.505521
Adipose_Visceral_Omentum	0.0160396	0.737717	0.754874
Adrenal_Gland	0.151117	0.00173511	0.0763449
Artery_Aorta	0.0430927	0.377074	0.448413
Artery_Coronary	0.0892489	0.0647859	0.190039
Artery_Tibial	0.0722804	0.138199	0.253364
Brain_Amygdala	0.0989902	0.0399938	0.14689
Brain_Anterior_cingulate_cortex_BA24	0.100667	0.0365135	0.14689
Brain_Caudate_basal_ganglia	0.0520155	0.278364	0.371151
Brain_Cerebellar_Hemisphere	0.070743	0.144414	0.254168
Brain_Cerebellum	0.0786809	0.102423	0.212876
Brain_Cortex	0.10321	0.03162	0.14689
Brain_Frontal_Cortex_BA9	0.0956718	0.0466637	0.14689
Brain_Hippocampus	0.0785883	0.10323	0.212876
Brain_Hypothalamus	0.0955292	0.0467378	0.14689
Brain_Nucleus_accumbens_basal_ganglia	0.0526006	0.272987	0.371151
Brain_Putamen_basal_ganglia	0.0542766	0.260742	0.371151
Brain_Spinal_cord_cervical_c.1	0.0993861	0.038298	0.14689
Brain_Substantia_nigra	0.0812069	0.0925969	0.212876
Breast_Mammary_Tissue	0.0211223	0.657016	0.70509
Cells_Cultured_fibroblasts	0.0842862	0.0894651	0.212876
Cells_EBV.transformed_lymphocytes	0.108131	0.0280437	0.14689
Colon_Sigmoid	0.11403	0.0184609	0.14689
Colon_Transverse	0.111354	0.0203649	0.14689
Esophagus_Gastroesophageal_Junction	0.0813722	0.0934661	0.212876
Esophagus_Mucosa	0.117586	0.0148581	0.14689
Esophagus_Muscularis	0.0642308	0.187263	0.294271
Heart_Atrial_Appendage	0.0442267	0.365211	0.448413
Heart_Left_Ventricle	0.0454682	0.358888	0.448413
Kidney_Cortex	0.086026	0.0727516	0.200067
Liver	0.0537329	0.272347	0.371151
Lung	0.0734465	0.126105	0.241244
Minor_Salivary_Gland	0.0634129	0.186217	0.294271
Muscle_Skeletal	-0.0027353	0.956219	0.956219
Nerve_Tibial	0.0167231	0.728183	0.754874
Pancreas	0.0660161	0.175793	0.294271
Pituitary	0.0770649	0.106438	0.212876
Skin_Not_Sun_Exposed_Suprapubic	0.0425571	0.37577	0.448413
Skin_Sun_Exposed_Lower_leg	0.0238254	0.619669	0.681636
Small_Intestine_Terminal_Ileum	0.125127	0.00841071	0.14689
Spleen	0.111854	0.0199487	0.14689
Stomach	0.0956475	0.0467195	0.14689
Thyroid	0.0369551	0.438712	0.505521
Whole_Blood	0.0556394	0.262635	0.371151

## Sheet: supplemental_table_5
Supplemental Table 5: Number of sex-biased drugs, genes, rare variants, across databases and sexes
database	sex	rvs	genes	drugs
dgidb	all	106	56	571
dgidb	f	56	28	491
dgidb	m	50	30	177
fda_adr	all	8	7	19
fda_adr	f	5	5	17
fda_adr	m	3	2	2
zucker	all	30	16	15
zucker	f	13	9	9
zucker	m	17	8	12

## Sheet: supplemental_table_6
Supplementary Table 6. The tables show the relative risk enrichments and adjusted p-values using Benjamini-Hochberg correction across three different database. The enrichment tests the enrichment of either sex-biased functional rare variants in the data-based as compared to non-sex-biased functional rare variants, or the enrichment of those genes in the database.
all sex-biased functional rare variants
list_info	id	riskratio	lower	upper	p.value	padj
drug-gene interaction database	dgidb	1.21947	1.00478	1.48003	0.0436488	0.054561
drug-gene adverse reactions	fda_adr	2.51689	1.27955	4.95075	0.0020152	0.005038
drugs with known sex-biased adverse drug effects	zucker	1.6721	1.17958	2.37026	0.00181159	0.005038
female-biased functional rare variants
list_info	id	riskratio	lower	upper	p.value	padj
drug-gene interaction database	dgidb	0.707733	0.575756	0.869962	0.00149052	0.0037263
drug-gene adverse reactions	fda_adr	1.45382	0.73668	2.86909	0.348374	0.435468
drugs with known sex-biased adverse drug effects	zucker	0.97561	0.683864	1.39182	0.841827	0.841827
male-biased functional rare variants
list_info	id	riskratio	lower	upper	p.value	padj
drug-gene interaction database	dgidb	0.609495	0.493505	0.752748	1.16865e-05	5.84325e-05
drug-gene adverse reactions	fda_adr	1.26089	0.638154	2.49131	0.61837	0.61837
drugs with known sex-biased adverse drug effects	zucker	0.829286	0.579739	1.18625	0.333396	0.416745

## Sheet: supplemental_table_7
Supplementary Table 7 FABIAN analysis for each (TF, variant) pair was run which results in a predicted, signed disruption score (+ indicates potential gain of binding, and - indicates loss of binding). This score was multiplied with the RV posterior from Watershed to arrive at the final score. These, these the scores were aggregated across all variants for each TF to derive the reported statistic…
TF	p	FemaleMedian	FemaleIQR	FemaleMean	FemaleSE	FemaleMax	MaleMedian	MaleIQR	MaleMean	MaleSE	MaleMax	logP	padj
XG	0.00149241	0	0	0.00086253	0.00105574	-0.281304	0	0	-0.0024697	0.00092526	-0.223087	6.50736	0.999047
H2AFY	0.00487747	0	0	0.0015714	0.00122207	-0.195351	0	0	-0.0010675	0.00126104	-0.298219	5.32313	0.999047
MAF	0.00961596	0	0.00228794	0.00158777	0.00222789	-0.64403	0	0.00079372	-0.0055984	0.00215728	-0.429702	4.64433	0.999047
HBP1	0.00993897	0	0.00100555	0.00047478	0.00135504	-0.307269	0	0.00051454	-0.0031068	0.00136689	-0.461848	4.61129	0.999047
EN2	0.0111802	0	0.00030889	0.00241591	0.00145484	-0.331914	0	0.00016395	-0.0034727	0.00149601	-0.45511	4.49361	0.999047
GIT2	0.0147553	0	0	-2.67e-05	0.00136431	-0.308254	0	0	-0.0024853	0.00146484	-0.406272	4.21615	0.999047
PRDM14	0.0151661	0	0.00143211	0.00418811	0.00255269	-0.41344	0	0.00062148	0.00324554	0.0024691	-0.330361	4.18869	0.999047
WISP2	0.0206155	0	0	0.00115703	0.00174531	-0.310194	0	0	-0.0003569	0.00127469	-0.31087	3.88171	0.999047
SRY	0.0230639	0	0.00148038	-0.0009656	0.00194527	-0.486038	0	0.00098949	-0.0053584	0.00152558	-0.258552	3.76949	0.999047
MSI1	0.02481	0	0	-0.0015069	0.00177134	-0.640265	0	0	-0.0009415	0.00171647	-0.583709	3.69651	0.999047
ZNF692	0.0248702	0	0.00019416	0.00407826	0.0022355	-0.308825	0	0.0002855	0.001679	0.0022207	-0.538248	3.69408	0.999047
ZSCAN9	0.0260015	0	0	0.00060759	0.00233012	-0.801852	0	0	0.0012112	0.00213781	-0.494791	3.6496	0.999047
DIABLO	0.0274756	0	0	0.00365137	0.00132646	-0.341378	0	0	0.00082477	0.00109429	-0.303119	3.59446	0.999047
SCAND2P	0.0277027	0	0	0.00076556	0.00131795	-0.389759	0	0	-0.0018174	0.00138245	-0.498886	3.58623	0.999047
NMRAL1	0.0318909	0	0	-0.0037347	0.00152472	-0.462371	0	0	-0.0009922	0.0008367	-0.248233	3.44543	0.999047
WDR83	0.0320812	0	0	0.0005171	0.00124925	-0.228977	0	0	-0.0032909	0.00124913	-0.545585	3.43949	0.999047
HESX1	0.0329771	1.61029e-05	0.00152784	0.00147206	0.00144052	-0.328357	0	0.00064619	-0.0010262	0.00133616	-0.253391	3.41194	0.999047
BCL6B	0.033159	0	0.0019203	0.00065607	0.00162639	-0.535855	0	0.00079474	-0.0021814	0.00140149	-0.250237	3.40644	0.999047
HSF1	0.04043	0	0.00256561	0.00101284	0.0017718	-0.253458	0	0.00097614	0.00060125	0.0019247	-0.2928	3.20818	0.999047
SMPX	0.0421386	0	0	0.00202061	0.00150999	-0.301935	0	0	0.00326158	0.00171594	-0.477381	3.16679	0.999047
EWSR1	0.0429898	0	0	-6.7e-05	0.00118728	-0.25225	0	0	3.13787e-05	0.00111453	-0.370538	3.14679	0.999047
TAF1A	0.0432823	0	0	-0.0005328	0.00137648	-0.2966	0	0	0.00181636	0.00098234	-0.125167	3.14001	0.999047
HOXA2	0.0434413	0	0.00054307	0.00051173	0.0015082	-0.374816	0	0.00039048	-0.0038083	0.00129921	-0.291172	3.13635	0.999047
ESX1	0.0463744	0	0.00160701	-0.0001934	0.00233519	-0.585982	-2.36e-06	0.00090923	-0.0066705	0.0020836	-0.63455	3.07101	0.999047
ACO1	0.0504615	0	0	-0.0039367	0.00182035	-0.643994	0	0	-0.0025839	0.00104038	-0.353476	2.98654	0.999047
DDX53	0.0512526	0	0	-0.0028665	0.00228022	-0.678452	0	0	0.00014395	0.00205913	-0.572189	2.97099	0.999047
EDN1	0.0523049	0	0	0.00057999	0.00118415	-0.496821	0	0	0.00058007	0.00095527	-0.236965	2.95066	0.999047
UTP18	0.0539779	0	0	0.00131681	0.00161124	-0.404266	0	0	0.00178023	0.00156279	-0.380666	2.91918	0.999047
HTATIP2	0.0546231	0	0	0.00017137	0.00150583	-0.447335	0	0	0.00071944	0.00143038	-0.600917	2.9073	0.999047
EVX1	0.0560655	0	0.00017421	0.00011787	0.00183059	-0.529609	0	7.74071e-05	-0.0005871	0.00178172	-0.286028	2.88123	0.999047
SPIB	0.0582266	0	0.00165491	-0.0015391	0.00226743	-0.659535	0	0.00087157	-0.00671	0.00225846	-0.457649	2.84341	0.999047
CEBPB	0.05841	0	0.00149245	-0.0009636	0.00188051	-0.329897	0	0.00088959	-0.0036204	0.00203209	-0.580101	2.84027	0.999047
RXRB	0.0593731	0	0.00140486	-0.0021999	0.00127036	-0.265528	0	0.00056814	0.00160606	0.00111981	-0.169517	2.82391	0.999047
NONO	0.0616754	0	0	-0.0011772	0.00123181	-0.293221	0	0	2.5691e-05	0.00127502	-0.388584	2.78587	0.999047
GLIS1	0.0621397	0	0.00175453	0.00077028	0.0019602	-0.268002	0	0.00093131	0.00546833	0.00216621	-0.330664	2.77837	0.999047
LARP1	0.0648374	0	0	0.00025117	0.00160762	-0.401191	0	0	-0.0006467	0.00115105	-0.227867	2.73587	0.999047
SOX9	0.0655217	0	0.00197706	-0.0024619	0.00239634	-0.65648	0	0.00131254	-0.0064803	0.0020629	-0.49225	2.72537	0.999047
STAT6	0.0656349	0	0.00065112	-0.0050481	0.00202158	-0.576282	0	0.00035408	-0.0011624	0.00139013	-0.318479	2.72365	0.999047
NR2F6	0.065946	0	0.00326284	0.00565577	0.00342682	-0.535375	0	0.00234845	0.0103449	0.00294739	-0.511929	2.71892	0.999047
NFYB	0.069971	0	0.00116266	0.0008384	0.00136059	-0.291023	0	0.00057861	-0.000835	0.00106177	-0.217992	2.65968	0.999047
IRF1	0.0707439	0	0.00196148	0.00282031	0.00258139	-0.756628	0	0.00088133	-0.002405	0.00209811	-0.432063	2.64869	0.999047
SEMA4A	0.0709755	0	0	0.00150915	0.00101152	-0.132384	0	0	-0.0013045	0.00116706	-0.335135	2.64542	0.999047
RBMS1	0.0731802	0	0	0.00052476	0.00109483	-0.24948	0	0	-0.0003233	0.00089332	-0.188812	2.61483	0.999047
POU2F3	0.073723	0	0.00111302	-0.0007748	0.00155192	-0.250688	0	0.00070629	-0.0008048	0.00155284	-0.233218	2.60744	0.999047
RORA	0.0765427	0	0.00139786	0.00042303	0.00152082	-0.253679	0	0.00075118	-0.00031	0.00126315	-0.240438	2.56991	0.999047
GLI2	0.0784184	0	0.00332473	0.00422929	0.0035547	-0.565364	0	0.00178262	0.00410799	0.00356849	-0.758365	2.5457	0.999047
BCL6	0.0799911	0	0.00191779	0.00025483	0.00244097	-0.539753	0	0.00123635	-0.0068948	0.00213748	-0.357478	2.52584	0.999047
SOX14	0.0801497	0	0.00149364	0.00021255	0.00164997	-0.216533	0	0.00099864	-0.0021425	0.00177737	-0.481799	2.52386	0.999047
NFYC	0.0810877	0	0.00147371	0.00116877	0.00129018	-0.272442	0	0.00051413	-0.0022437	0.00106074	-0.205679	2.51222	0.999047
ZNF680	0.0819915	0	0.0006993	0.00245404	0.00155772	-0.389524	0	0.00032012	-0.0020351	0.0012268	-0.421195	2.50114	0.999047
ETV7	0.0828888	0	0.00110264	0.00067665	0.0015798	-0.511338	0	0.00066243	-0.003662	0.00153473	-0.344165	2.49025	0.999047
ZNF207	0.083982	0	0	-0.0029518	0.00135279	-0.31425	0	0	-0.0010409	0.001037	-0.293447	2.47715	0.999047
NNT	0.0847638	0	0	0.00029354	0.00232024	-0.564899	0	0	0.00485614	0.00205463	-0.454029	2.46789	0.999047
STAT2	0.085423	0	0.00091627	0.00066998	0.00190817	-0.512047	0	0.00061348	-0.0024498	0.00184497	-0.694459	2.46014	0.999047
PBX2	0.0855546	0	0.00206552	-0.0016659	0.00250637	-0.472817	0	0.0011835	-0.005285	0.00246858	-0.421513	2.4586	0.999047
HOXD8	0.0859258	0	0.00138956	-4.23e-05	0.00129094	-0.207741	0	0.00067836	-0.002567	0.00123471	-0.356639	2.45427	0.999047
VPS4B	0.0871002	0	0	-0.0001436	0.00202126	-0.606068	0	0	0.00534973	0.0018785	-0.317138	2.4407	0.999047
MAGEF1	0.0885136	0	0	0.00086114	0.00115513	-0.244285	0	0	-0.0031884	0.00142603	-0.460318	2.4246	0.999047
HOXA7	0.0887181	0	0.00131524	0.00198575	0.0013234	-0.339658	0	0.00046148	-0.0025934	0.00138789	-0.436041	2.42229	0.999047
RBFOX2	0.0912317	0	0	0.00091544	0.00155787	-0.570465	0	0	0.00048599	0.00125128	-0.24539	2.39435	0.999047
GATA1	0.0916231	0	0.00141497	-0.0021164	0.00188452	-0.458053	0	0.00063567	0.00136966	0.00164906	-0.263802	2.39007	0.999047
CBFB	0.0935852	0	0.00023248	0.00240032	0.00205092	-0.352924	0	0.00016156	0.0013679	0.00168944	-0.559098	2.36888	0.999047
ETS2	0.0943517	0	0.00081268	0.000463	0.00179146	-0.65115	0	0.00045387	-0.0021104	0.00165166	-0.454688	2.36073	0.999047
AGAP2	0.0949412	0	0	-0.0001852	0.00137959	-0.420951	0	0	-0.0010137	0.00132403	-0.256585	2.3545	0.999047
IRF5	0.0990633	0	0.00229086	-0.0023278	0.00305487	-0.439253	0	0.00179508	-0.0073627	0.00297543	-0.616082	2.312	0.999047
ZNF3	0.100169	0	0	0.00034267	0.00119638	-0.185215	0	0	0.00010053	0.00091641	-0.164047	2.30089	0.999047
BARX1	0.100389	0	0.00194051	0.00215458	0.00182006	-0.366096	0	0.00077966	-0.0019862	0.00151968	-0.27098	2.29871	0.999047
NFAC1	0.101841	0	0.00086953	-0.0005808	0.00115041	-0.238748	0	0.00039531	-0.0026176	0.00108651	-0.256488	2.28434	0.999047
SOX13	0.102445	0	0.00223167	-0.0012169	0.00314752	-0.598503	0	0.00160499	-0.0031898	0.00264281	-0.515411	2.27843	0.999047
NRF1	0.104746	0	0.00097048	6.16498e-05	0.00157168	-0.456481	0	0.00054986	0.00366206	0.00140774	-0.325274	2.25622	0.999047
P4HB	0.106316	0	0	-0.0004156	0.00168348	-0.472954	0	0	0.00056288	0.00131678	-0.276053	2.24134	0.999047
MSX1	0.106372	0	0.00129042	0.00047366	0.00151926	-0.439692	0	0.00053585	-0.0036262	0.00134284	-0.320444	2.24081	0.999047
ELF2	0.108016	0	0.00076541	0.00146866	0.00174296	-0.313684	0	0.00043783	-0.0019778	0.00161093	-0.421379	2.22547	0.999047
NOBOX	0.109319	0	0.00079392	0.00095331	0.00093911	-0.128178	0	0.00040321	-0.0023248	0.00118067	-0.394627	2.21349	0.999047
ABCF2	0.110987	0	0	-0.0004611	0.00187797	-0.557839	0	0	-0.0002698	0.00122109	-0.343564	2.19834	0.999047
SMAD4	0.111847	0	0.00105702	8.94437e-05	0.00230697	-0.729166	0	0.00068612	-0.0006661	0.00161713	-0.280396	2.19062	0.999047
TRIM21	0.112763	0	0	0.00129425	0.00245832	-0.727848	0	0	-0.0020951	0.00208672	-0.430514	2.18247	0.999047
NKX2-8	0.115369	0	0.00020789	-0.0012509	0.0012452	-0.239737	0	0.00014637	-0.0020237	0.00114926	-0.231558	2.15962	0.999047
ERF	0.115422	0	0.00024648	-0.0016507	0.00217451	-0.641235	0	0.00014224	-0.0031762	0.0017352	-0.459807	2.15916	0.999047
DLX3	0.115859	0	0.0001234	0.00069988	0.00135835	-0.394209	0	1.9056e-05	-0.0019817	0.00121193	-0.343777	2.15539	0.999047
NR2F1	0.116622	0	0.00331246	0.00355506	0.00418266	-0.659114	0	0.00210508	-0.0024271	0.00335941	-0.438455	2.14882	0.999047
ZIM3	0.117367	0	0.00084132	-0.0003711	0.00111028	-0.237916	0	0.00045276	-0.0012835	0.00083595	-0.12738	2.14245	0.999047
ISL2	0.118339	0	0.00105932	0.00100922	0.00140586	-0.362272	0	0.00063485	-0.0026244	0.00121628	-0.291017	2.1342	0.999047
FOXN3	0.118799	0	4.12665e-05	-0.0002842	0.00175845	-0.35366	0	2.19162e-05	-0.0019255	0.0014955	-0.410981	2.13032	0.999047
STAT1	0.119185	0	0.00100659	-0.0002176	0.00131646	-0.310486	0	0.00064044	-0.0019464	0.00122471	-0.286148	2.12708	0.999047
ZN394	0.120386	0	0.001033	0.00089249	0.00107794	-0.26943	0	0.00049286	-0.001835	0.00097406	-0.154505	2.11705	0.999047
CSNK2B	0.120527	0	0	0.00200077	0.00168573	-0.526625	0	0	-2e-05	0.00134178	-0.38204	2.11588	0.999047
ETV1	0.121982	0	0.00270011	-0.0048056	0.00342217	-0.634181	0	0.00135836	-0.0057549	0.00294444	-0.597855	2.10388	0.999047
THAP1	0.122102	0	0.00143561	0.00346101	0.00184982	-0.323079	0	0.00097964	0.0052879	0.00195241	-0.24644	2.1029	0.999047
FOXP4	0.123141	0	0	-0.001231	0.00097565	-0.205381	0	0	0.00137341	0.00094422	-0.144683	2.09443	0.999047
CFL2	0.124657	0	0	-0.0003981	0.00207411	-0.338104	0	0	-0.0015849	0.00144872	-0.300734	2.08219	0.999047
POU3F1	0.126408	0	0.00062568	-0.0010259	0.00117034	-0.178646	0	0.00042856	-0.0011055	0.00122176	-0.483446	2.06824	0.999047
DNMT3A	0.127378	0	0	0.00091023	0.00151596	-0.381785	0	0	0.00119155	0.00137174	-0.223502	2.06059	0.999047
GSX1	0.127457	0	0.00070901	-0.0005808	0.00106688	-0.271852	0	0.00049787	-0.0026558	0.00099811	-0.181114	2.05998	0.999047
DLX5	0.12764	0	0.00201817	0.00016342	0.00193755	-0.610881	0	0.00079091	-0.0042107	0.00164022	-0.309261	2.05854	0.999047
RXRA	0.128257	0	0.00163636	-0.0005833	0.00224482	-0.355256	0	0.00090416	0.00353259	0.00165036	-0.297818	2.05372	0.999047
E4F1	0.128557	0	0	0.00151948	0.00125225	-0.348253	0	0	-0.0010859	0.00099684	-0.186472	2.05138	0.999047
THA	0.128771	0	0.00092601	-0.0004128	0.00134832	-0.398342	0	0.00049593	0.0004879	0.00102741	-0.251774	2.04972	0.999047
HP1BP3	0.132187	0	0	-0.0007772	0.00159401	-0.494628	0	0	-0.0021704	0.00121242	-0.248041	2.02354	0.999047
GMEB1	0.133638	0	0.00178029	0.00323112	0.00234835	-0.670337	0	0.00108714	0.00359481	0.00186063	-0.392424	2.01262	0.999047
YY2	0.134295	0	0.00288283	0.00435981	0.00317809	-0.507101	0	0.00166429	0.00406644	0.00310236	-0.485602	2.00772	0.999047
DDX4	0.135072	0	0	0.00185426	0.00190217	-0.412115	0	0	-0.0009371	0.00160792	-0.520303	2.00195	0.999047
NKX28	0.135206	0	0	-0.0004212	0.00109933	-0.253798	0	0	-0.0017503	0.00093759	-0.244804	2.00096	0.999047
PIR	0.135306	0	0	0.00150814	0.00198857	-0.773619	0	0	0.00161206	0.00145911	-0.452887	2.00022	0.999047
HOXA6	0.137893	0	3.30182e-05	0.00066498	0.00217171	-0.621903	0	0	-0.0023182	0.00183394	-0.431123	1.98128	0.999047
HOXB5	0.138731	0	0.0013152	0.00280839	0.00188441	-0.525498	0	0.00060327	-0.0013847	0.00161147	-0.397549	1.97522	0.999047
SOX8	0.142412	0	0.0013808	-0.0011323	0.00161023	-0.305484	0	0.00082357	-0.003496	0.00135376	-0.268633	1.94903	0.999047
ONECUT2	0.143052	0	0.00088572	-0.0013239	0.00179079	-0.61995	0	0.00061911	-0.0036399	0.00159717	-0.480823	1.94455	0.999047
TOB2	0.146103	0	0	0.00060584	0.0016176	-0.304794	0	0	0.00346481	0.00130228	-0.286125	1.92344	0.999047
TBX3	0.147234	0	0.00164416	-0.0004567	0.00218062	-0.397259	0	0.00089471	0.00340864	0.00190216	-0.368851	1.91573	0.999047
XRCC1	0.147913	0	0	0.00123506	0.00115295	-0.180826	0	0	-0.0017725	0.00104313	-0.224808	1.91113	0.999047
NKX6-3	0.148449	0	0.00076196	0.00069473	0.00110502	-0.160382	0	0.0004681	-0.0025211	0.00111283	-0.303531	1.90752	0.999047
CHD2	0.149351	0	0.00010312	3.10392e-05	0.00071364	-0.15441	0	8.31342e-05	0.00039407	0.00073172	-0.218947	1.90145	0.999047
CEBPA	0.150682	0	0.00170796	-0.0013932	0.00224558	-0.410838	0	0.00097799	-0.0021559	0.0023762	-0.655021	1.89258	0.999047
MCTP2	0.150822	0	0	0.00116403	0.001791	-0.595784	0	0	-0.0026397	0.00146794	-0.42788	1.89165	0.999047
IVD	0.15138	0	0	-0.0009321	0.00106805	-0.239072	0	0	-0.0015556	0.00112088	-0.346864	1.88796	0.999047
ARFGAP1	0.151539	0	0	-6.8e-05	0.00148651	-0.421336	0	0	-0.0009194	0.00180891	-0.567129	1.88692	0.999047
FHL2	0.151956	0	0	0.00071641	0.0014496	-0.362181	0	0	-0.0008124	0.00113089	-0.272057	1.88416	0.999047
TIA1	0.152642	0	0	0.00344005	0.00159397	-0.289297	0	0	0.00026099	0.00118458	-0.25144	1.87966	0.999047
PDX1	0.152881	0	0.00154259	-0.0002644	0.0020197	-0.470121	0	0.00074464	-0.002861	0.00160339	-0.282782	1.8781	0.999047
RHXF1	0.157248	0	7.4773e-05	0.00058121	0.00119316	-0.343375	0	1.66654e-05	-0.0002176	0.00098213	-0.199225	1.84993	0.999047
RAX	0.158534	0	0.00158222	0.00054026	0.0015145	-0.253226	0	0.00065118	-0.0018856	0.00166	-0.31099	1.84179	0.999047
NGN2	0.161202	0	0.00017524	-0.0011924	0.00095972	-0.221059	0	0.00011186	-0.0003504	0.00083882	-0.19662	1.8251	0.999047
SMUG1	0.163572	0	0	0.00033327	0.00128494	-0.269938	0	0	-0.0014207	0.00120575	-0.248039	1.8105	0.999047
DUSP22	0.168682	0	0	0.00172361	0.00139207	-0.305546	0	0	-0.000521	0.00103029	-0.289773	1.77974	0.999047
SOX5	0.169072	0	0	0.00130205	0.00127983	-0.262578	0	0	-0.0040892	0.0009821	-0.260108	1.77743	0.999047
GATA3	0.171645	0	0.00203049	-0.0006837	0.00270969	-0.36712	0	0.00105635	-0.0001515	0.00312688	-0.600192	1.76233	0.999047
MDM2	0.174497	0	0	0.000941	0.00143082	-0.326145	0	0	-0.0003357	0.00147066	-0.23322	1.74585	0.999047
HOXB3	0.177691	0	0.00105134	0.00069209	0.00115908	-0.285106	0	0.00046171	-0.0012162	0.00098566	-0.190893	1.72771	0.999047
ESRRG	0.177821	0	0.0010744	0.00080435	0.00144591	-0.347059	0	0.00058097	-0.0019961	0.0015704	-0.728033	1.72698	0.999047
NXPH3	0.180507	0	0	0.00178679	0.00193064	-0.596428	0	0	-0.0007235	0.0016623	-0.596428	1.71199	0.999047
FEV	0.180884	0	0.00076208	-0.0019168	0.00151421	-0.365869	0	0.00049697	-0.0022995	0.00145843	-0.269515	1.7099	0.999047
MAFK	0.181258	0	0.00281637	0.00508914	0.00271827	-0.569164	0	0.0011557	-0.003177	0.00262812	-0.555414	1.70783	0.999047
NANOG	0.181395	0	0.00110607	0.00083446	0.0013271	-0.207968	0	0.00066707	-0.0020364	0.00125201	-0.334388	1.70708	0.999047
FIGLA	0.182204	0	0.00022425	-0.0014931	0.00138416	-0.493109	0	0.00018047	0.0011039	0.00125647	-0.311673	1.70263	0.999047
HOXB13	0.182446	0	0.00146521	-0.00199	0.00157741	-0.235478	0	0.00088254	-0.0041026	0.00157739	-0.656658	1.7013	0.999047
RFX2	0.182549	0	0.00138906	0.00098249	0.00136275	-0.252096	0	0.00058757	-0.001076	0.00107447	-0.202746	1.70074	0.999047
ETV2	0.182562	0	0.00121407	0.00149574	0.00238092	-0.663528	0	0.0004411	-0.0046374	0.00223497	-0.711435	1.70067	0.999047
LSM6	0.182762	0	0	-0.0012035	0.00162727	-0.428066	0	0	-0.0004595	0.00131457	-0.30796	1.69957	0.999047
NELFA	0.183761	0	0	0.00014074	0.00152758	-0.490326	0	0	0.00076787	0.00149927	-0.37492	1.69412	0.999047
REL	0.186638	0	0.00210568	-0.001824	0.00207485	-0.615281	0	0.00067537	-0.0015997	0.00239992	-0.552659	1.67858	0.999047
HOXA13	0.186766	0	0.00106968	-0.0014347	0.00183252	-0.285758	0	0.00063842	-0.0060426	0.0019135	-0.741525	1.6779	0.999047
RAN	0.187012	0	0	-0.0021408	0.00119158	-0.330695	0	0	-0.0002187	0.00105484	-0.224102	1.67658	0.999047
RPP25	0.187703	0	0	0.00212296	0.00146768	-0.262553	0	0	0.00130296	0.00120372	-0.178767	1.67289	0.999047
KLF16	0.188648	0	0.00168819	0.0023174	0.00227996	-0.351499	0	0.00094404	0.00181038	0.00190052	-0.328933	1.66787	0.999047
ZBTB14	0.189521	0	0.00074975	0.00217567	0.00133234	-0.253862	0	0.00053925	0.00373398	0.00127184	-0.231738	1.66325	0.999047
ZNF768	0.195691	0	0.00090899	0.00062568	0.00119498	-0.273003	0	0.00046834	0.00131468	0.00143229	-0.471518	1.63122	0.999047
BAD	0.196203	0	0	0.00115543	0.00252097	-0.651011	0	0	0.00213742	0.00216086	-0.475059	1.6286	0.999047
C19ORF40	0.197242	0	0	0.00207375	0.00177346	-0.50515	0	0	-0.0031073	0.00159145	-0.669438	1.62332	0.999047
NKX25	0.197697	0	0	-0.0003379	0.00098661	-0.208484	0	0	0.00145272	0.00136951	-0.24198	1.62102	0.999047
APEX2	0.197738	0	0	0.00115195	0.00113459	-0.259312	0	0	0.00032785	0.00109154	-0.235067	1.62081	0.999047
SOX6	0.200357	0	0.00060026	0.00043875	0.00193541	-0.405943	0	0.00042075	-0.0023877	0.00176313	-0.544331	1.60765	0.999047
ZNF341	0.200467	0	0.00158625	-0.0037358	0.00217803	-0.514048	0	0.00086594	-0.0004764	0.0021276	-0.533543	1.6071	0.999047
GRHPR	0.201184	0	0	0.00247706	0.00159259	-0.281595	0	0	0.00235035	0.00153567	-0.29215	1.60354	0.999047
ZNF816	0.201524	0	0.00088114	-0.001853	0.00125059	-0.441415	0	0.00041	-0.0006105	0.00158739	-0.739645	1.60185	0.999047
RFX5	0.202034	0	0.00181223	0.00094498	0.00181999	-0.38133	0	0.00065693	-0.0015069	0.00167015	-0.347578	1.59932	0.999047
MEX3C	0.202405	0	0	-0.0006436	0.00128413	-0.350382	0	0	-0.0038935	0.00122155	-0.433231	1.59749	0.999047
HNF1A	0.203348	0	0.00160046	-0.0007964	0.00230591	-0.43111	0	0.00096961	-0.0048507	0.00202919	-0.402689	1.59283	0.999047
HOXB9	0.203416	0	0.00134006	0.00043004	0.00168137	-0.570142	0	0.00059838	-0.0041441	0.00145061	-0.396956	1.5925	0.999047
HIC1	0.203419	0	0.00088832	-0.000816	0.00146485	-0.327088	0	0.00054942	0.00250988	0.00118112	-0.19592	1.59249	0.999047
RNASEH2C	0.203894	0	0	0.00241724	0.00192883	-0.291553	0	0	0.00237867	0.00154567	-0.457505	1.59016	0.999047
NFYA	0.204367	0	0.00183137	0.00171497	0.00144093	-0.280195	0	0.00054574	-0.0016218	0.00108751	-0.19955	1.58784	0.999047
GLIS3	0.204472	0	0.00067041	0.00035111	0.00155584	-0.337293	0	0.00036802	0.00294143	0.0013978	-0.166761	1.58733	0.999047
HIST2H2AB	0.206434	0	0	0.00024398	0.00150796	-0.409832	0	0	-0.0023579	0.00138274	-0.422327	1.57777	0.999047
NRL	0.206957	0	0.00138348	-0.0012445	0.00250085	-0.791927	0	0.00057474	-0.0011832	0.00201956	-0.463604	1.57524	0.999047
GLI3	0.207958	0	0.00108656	0.00196219	0.00161877	-0.126291	0	0.00058966	0.00201299	0.00122833	-0.247781	1.57042	0.999047
TSN	0.208618	0	0	-0.0002898	0.00155996	-0.386686	0	0	-0.0012623	0.00115469	-0.318604	1.56725	0.999047
NR4A2	0.209474	-2.97e-05	0.00642732	-0.002598	0.00201748	-0.470095	0	0.00102606	-0.0018582	0.00167614	-0.357127	1.56316	0.999047
LHX2	0.211078	0	0.00163533	5.54501e-05	0.00184164	-0.575165	0	0.00082315	-0.0045055	0.00193989	-0.578086	1.55553	0.999047
MSRB3	0.211204	0	0	0.0015662	0.00180582	-0.322152	0	0	0.00016466	0.00121648	-0.501527	1.55493	0.999047
FOXO6	0.213431	0	0.00184125	-0.0028622	0.00134434	-0.270117	0	0.00060555	-0.001763	0.00119844	-0.23105	1.54444	0.999047
ZBTB46	0.214548	0	0	0.00170841	0.00111068	-0.242519	0	0	-0.0014145	0.00132257	-0.431575	1.53922	0.999047
ZBT49	0.216254	0	2.53456e-05	0.00018426	0.00107892	-0.366864	0	1.23802e-05	-0.0013032	0.00089189	-0.251597	1.5313	0.999047
HNRNPA1	0.217088	0	0	-0.0023867	0.00118837	-0.320038	0	0	-0.0002247	0.00098906	-0.251381	1.52745	0.999047
HLCS	0.220474	0	0	0.00047782	0.00206089	-0.292146	0	0	-0.0012557	0.00149218	-0.314385	1.51198	0.999047
METTL21B	0.22198	0	0	-0.0009431	0.00139143	-0.4127	0	0	0.00035548	0.00142384	-0.360714	1.50517	0.999047
GMEB2	0.222294	0	0.00165962	0.00199056	0.00196078	-0.476914	0	0.00071164	0.00134216	0.00150889	-0.260072	1.50375	0.999047
SNAI3	0.223538	0	2.42302e-05	-0.0002109	0.00078547	-0.134617	0	0	0.00083399	0.00086291	-0.17315	1.49818	0.999047
LUZP1	0.223663	0	0	0.00084975	0.00134895	-0.315716	0	0	-0.0001967	0.00120822	-0.192062	1.49761	0.999047
KDM5D	0.223901	0	0	-0.0009351	0.00111106	-0.24904	0	0	0.00061829	0.00134997	-0.306999	1.49655	0.999047
SLC18A1	0.224412	0	0	-0.0004828	0.00131643	-0.469041	0	0	-0.0022481	0.00121935	-0.383926	1.49427	0.999047
ZKSCAN1	0.224503	0	0.00048806	-0.0006987	0.00152793	-0.265304	0	0.00028746	-0.0003343	0.00099023	-0.236851	1.49387	0.999047
CNOT6	0.224982	0	0	-0.0015431	0.00171672	-0.513488	0	0	-0.000752	0.00124879	-0.320888	1.49173	0.999047
MEOX2	0.225765	0	0.00116691	0.0001832	0.00126445	-0.209789	0	0.00068412	-0.0035719	0.00121317	-0.33668	1.48826	0.999047
UGP2	0.226098	0	0	-0.0016269	0.00163896	-0.375584	0	0	-0.0040762	0.00134891	-0.372155	1.48679	0.999047
HOXD13	0.227266	0	0.00110638	-2.95e-05	0.00194578	-0.306639	0	0.00057731	-0.0055644	0.00182991	-0.396218	1.48163	0.999047
TP73	0.230409	0	0.00174019	-0.0018649	0.00235028	-0.54082	0	0.00092064	0.00561271	0.00224807	-0.629928	1.4679	0.999047
ZBTB4	0.232972	0	0.00155126	0.00188215	0.0018346	-0.408396	0	0.00075187	-0.0012653	0.00136416	-0.419674	1.45684	0.999047
DUS3L	0.233963	0	0	-0.0009136	0.00261339	-0.68119	0	0	-0.0024875	0.00222688	-0.680999	1.45259	0.999047
STUB1	0.234449	0	0	-0.0055919	0.00183142	-0.594629	0	0	-0.0031636	0.00178245	-0.527913	1.45052	0.999047
PPP2R3B	0.23493	0	0	-0.0014383	0.00120121	-0.599958	0	0	-0.0002095	0.0011323	-0.178911	1.44847	0.999047
TCF4	0.235069	0	0.00172738	-0.0030741	0.00273188	-0.614756	0	0.00131948	0.00463435	0.00251799	-0.523276	1.44788	0.999047
ID4	0.235101	0	0.00014471	-0.0013515	0.00127239	-0.422849	0	0.00011068	0.00151542	0.00109907	-0.267264	1.44774	0.999047
OTUD4	0.237585	0	0	-0.0009326	0.0014194	-0.349944	0	0	-0.0009744	0.00114024	-0.31325	1.43723	0.999047
USF1	0.238381	0	0.00182966	0.00013482	0.00202631	-0.480461	0	0.00099692	0.00058648	0.0017833	-0.303678	1.43389	0.999047
PKM	0.238804	0	0	0.00215581	0.00114004	-0.25504	0	0	-0.0014434	0.00118841	-0.248984	1.43211	0.999047
CANX	0.240239	0	0	0.00181552	0.0016415	-0.390214	0	0	0.00027632	0.00124799	-0.340141	1.42612	0.999047
THRA	0.240372	-4.96e-06	0.00221281	-0.0026136	0.00245825	-0.45142	0	0.00063115	-0.0006289	0.00181987	-0.560226	1.42557	0.999047
NOC2L	0.240887	0	0	-0.0001619	0.00155107	-0.416066	0	0	-0.0012305	0.00148932	-0.24142	1.42343	0.999047
CYB5R1	0.241015	0	0	0.0007418	0.00113405	-0.186383	0	0	0.00254136	0.00108962	-0.253969	1.4229	0.999047
LMX1B	0.241405	0	0.00132317	0.00153467	0.0018016	-0.242832	0	0.00064675	-0.0035842	0.00170541	-0.356277	1.42128	0.999047
TBX20	0.242908	0	0.00156899	-0.0010538	0.00203978	-0.327051	0	0.00081607	-0.0025508	0.00202287	-0.563685	1.41507	0.999047
ZN341	0.243083	0	0.00074071	0.00079286	0.00090818	-0.241058	0	0.00029798	0.00122827	0.00098056	-0.207535	1.41435	0.999047
ESR2	0.243721	0	0.0019494	0.00077824	0.00251654	-0.425245	0	0.0010984	0.00582984	0.00218609	-0.31491	1.41173	0.999047
SP2	0.246104	0	0.00598281	0.00289849	0.00224219	-0.315534	0	0.00102675	0.00262406	0.00220725	-0.242946	1.402	0.999047
OLIG2	0.247337	0	0.00145115	-0.0022609	0.00183621	-0.335316	0	0.00089361	-0.0033893	0.00163296	-0.454943	1.397	0.999047
HSF2	0.2476	0	0.0011469	-0.0009567	0.001563	-0.361304	0	0.00053993	-0.0019892	0.00162759	-0.270941	1.39594	0.999047
ZBTB6	0.247723	0	0.00276643	0.00400754	0.00269312	-0.422825	0	0.00104843	0.00128072	0.00258897	-0.642204	1.39544	0.999047
IRF8	0.247951	0	0.0015074	0.00041547	0.00201061	-0.373773	0	0.0007556	-0.0054989	0.00237993	-0.67699	1.39453	0.999047
TGIF2LX	0.249719	0	0.00059829	0.00227166	0.00168568	-0.230152	0	0.00034171	0.00124784	0.0015687	-0.258733	1.38742	0.999047
HOXC4	0.249744	0	0.00083148	0.00095825	0.00097542	-0.191571	0	0.00040061	-0.0033354	0.00107225	-0.307449	1.38732	0.999047
OTX2	0.249998	0	0.00118694	0.00192183	0.00183953	-0.238478	0	0.00058607	-0.0019926	0.00158777	-0.28924	1.3863	0.999047
SNAI1	0.25129	0	0.00036694	-0.0013361	0.00237311	-0.713971	0	0.00024699	0.00202384	0.00208619	-0.45127	1.38115	0.999047
LHX9	0.251442	0	0.00149297	0.00118137	0.00144065	-0.214719	0	0.00068251	-0.003424	0.00158007	-0.41276	1.38054	0.999047
VENTX	0.252367	0	0.00090678	0.0004764	0.0009233	-0.14475	0	0.00041921	-0.001464	0.0010473	-0.365056	1.37687	0.999047
ELF3	0.253437	0	0.00149716	0.00108017	0.00179376	-0.665125	0	0.00066215	-0.002988	0.00188231	-0.468936	1.37264	0.999047
GTPBP1	0.255761	0	0	-0.0038035	0.00186418	-0.635535	0	0	-0.0023779	0.00146852	-0.438295	1.36351	0.999047
SPATS2	0.255955	0	0	0.00130189	0.00258071	-0.60404	0	0	0.00019097	0.00180689	-0.505609	1.36275	0.999047
POU3F2	0.256016	0	0.00154667	0.00105018	0.00257693	-0.757225	0	0.00090598	-0.0047563	0.0021105	-0.57757	1.36251	0.999047
NUP133	0.256675	0	0	-0.0002182	0.0016908	-0.384704	0	0	-0.0002299	0.00150073	-0.501372	1.35995	0.999047
MRPL1	0.256878	0	0	-0.0026532	0.00098484	-0.299988	0	0	-0.0004206	0.00089248	-0.303817	1.35915	0.999047
ESRP1	0.257025	0	0	-0.0012473	0.00121981	-0.251707	0	0	0.00065242	0.00098006	-0.117886	1.35858	0.999047
PDLIM5	0.261235	0	0	0.00075161	0.00144257	-0.272498	0	0	-7.37e-05	0.00146547	-0.567039	1.34233	0.999047
LHX5	0.261309	0	0.00082878	0.0011104	0.00111834	-0.269898	0	0.00044206	-0.0024872	0.00106025	-0.268302	1.34205	0.999047
ZN384	0.261667	0	5.52839e-05	-0.0004026	0.00102377	-0.217811	0	1.98934e-05	-0.0004117	0.00095937	-0.204356	1.34068	0.999047
KDM5A	0.261711	0	0	0.00061316	0.00126669	-0.24518	0	0	0.00039932	0.00140119	-0.460531	1.34051	0.999047
SMAD2	0.263271	0	0.00174663	0.00087835	0.0025571	-0.717327	0	0.0009125	-0.0052734	0.00231897	-0.580237	1.33457	0.999047
ZNF671	0.268179	0	0	0.00262277	0.001872	-0.28817	0	0	-0.0003844	0.00143872	-0.42427	1.3161	0.999047
IKZF2	0.26917	0	1.69343e-05	-7.98e-05	0.00097277	-0.17262	0	3.2871e-05	-0.0013259	0.00080165	-0.137845	1.31241	0.999047
KLF10	0.269352	0	0.00019718	-8.99e-06	0.00116552	-0.213106	0	0.00014201	-0.0001475	0.00114437	-0.334765	1.31174	0.999047
EBF3	0.269989	0	0.001299	0.00100734	0.00214033	-0.747724	0	0.00081277	0.00399899	0.00215602	-0.576349	1.30937	0.999047
ETV6	0.274769	0	0.00111987	-0.0008387	0.00227215	-0.603371	0	0.0006208	-0.0033615	0.00203798	-0.459062	1.29182	0.999047
CEBPG	0.27534	0	0.00172197	-0.0008389	0.00214444	-0.53757	0	0.00070958	-0.0034956	0.00251023	-0.685219	1.28975	0.999047
TEAD3	0.275717	0	0.00149987	-0.0011265	0.00179434	-0.427502	0	0.00078149	-0.0031355	0.00141652	-0.338088	1.28838	0.999047
AP2B	0.278095	0	0	0.00062925	0.00087805	-0.17037	0	0	0.00080586	0.00084588	-0.153923	1.27979	0.999047
PAX7	0.278573	0	0.00107541	-0.0037375	0.00192847	-0.631043	0	0.00072165	-0.0033707	0.00158178	-0.376958	1.27807	0.999047
HOXC10	0.278684	0	0.00053574	-0.00261	0.00241505	-0.756724	0	0.00033758	-0.0030112	0.00182428	-0.304221	1.27768	0.999047
ZNF333	0.27917	0	0	0.00085747	0.00099333	-0.217532	0	0	-0.0010963	0.00097965	-0.280673	1.27594	0.999047
PKNOX1	0.281567	0	0.00180625	0.0033214	0.00247507	-0.280888	0	0.00100654	-0.0026709	0.00225782	-0.614453	1.26739	0.999047
NKX6-2	0.282032	0	0.00034819	0.00094806	0.00137109	-0.258458	0	0.00022971	-0.0024823	0.00133853	-0.343873	1.26573	0.999047
NMI	0.283224	0	0	0.00174001	0.00114989	-0.191999	0	0	0.00169094	0.00110636	-0.111877	1.26152	0.999047
FOXP1	0.283687	0	0.00205142	-0.0020388	0.00268438	-0.634879	0	0.00090796	0.00057753	0.00227953	-0.33229	1.25988	0.999047
GADD45A	0.283719	0	0	-0.0017411	0.0016733	-0.751359	0	0	-0.0010255	0.00154428	-0.468164	1.25977	0.999047
ZNF71	0.283994	0	0	0.00010823	0.00104277	-0.243351	0	0	0.00128503	0.00103655	-0.155154	1.2588	0.999047
DRGX	0.284516	0	0.00039684	-3.02e-05	0.001288	-0.333519	0	0.00029153	-0.0019737	0.00108718	-0.353763	1.25697	0.999047
HMG20A	0.284605	0	0	0.00259	0.0016638	-0.318625	0	0	-0.0021981	0.0014317	-0.373862	1.25665	0.999047
ZN333	0.285191	0	0	0.00128816	0.00100049	-0.221894	0	0	-0.0008793	0.00099914	-0.288378	1.2546	0.999047
SNRPB2	0.285961	0	0	-0.0005706	0.00143263	-0.450967	0	0	-0.0016018	0.00112915	-0.243659	1.2519	0.999047
HOXA9	0.286256	0	0.00071572	0.00063945	0.00158977	-0.290915	0	0.0003999	-0.00153	0.00148851	-0.219287	1.25087	0.999047
EBF1	0.28816	0	0.00172409	-0.0018726	0.00182668	-0.311613	0	0.00079424	0.00130797	0.00165314	-0.248626	1.24424	0.999047
SPI1	0.28993	0	0.00221863	-0.0012505	0.00244825	-0.598712	0	0.00095637	-0.0067668	0.00253399	-0.494513	1.23812	0.999047
POU2F1	0.290589	0	0.00168421	-0.0040101	0.00255536	-0.72518	0	0.00078638	-0.0027462	0.00183051	-0.436203	1.23584	0.999047
ELF5	0.29096	0	0.0013754	-0.000344	0.00205042	-0.661665	0	0.00056504	-0.0050599	0.00244687	-0.726889	1.23457	0.999047
UBP1	0.292895	0	0	0.0014071	0.00136124	-0.504265	0	0	-0.0013557	0.00131254	-0.230527	1.22794	0.999047
TFEB	0.293369	0	0.00052812	-0.0002233	0.00161091	-0.276299	0	0.00035816	0.00073548	0.00147405	-0.281486	1.22632	0.999047
NR1D1	0.295415	0	0.00112087	-0.0003204	0.00130011	-0.163942	0	0.00072984	-0.0016906	0.00114989	-0.239134	1.21937	0.999047
SUCLG1	0.296509	0	0	-0.0026574	0.00116972	-0.335534	0	0	-0.0007936	0.00093814	-0.256167	1.21568	0.999047
SP9	0.296739	0	0.00082731	0.00367222	0.00202998	-0.272153	0	0.00047188	0.00583562	0.00198732	-0.27474	1.2149	0.999047
PHOX2B	0.29736	0	0.00091531	-0.0014739	0.00112898	-0.25914	0	0.00051925	-0.0023568	0.00100844	-0.209211	1.21281	0.999047
PRGR	0.298113	0	0.00100471	-0.0007044	0.00111265	-0.240135	0	0.00056361	-0.0017163	0.00120878	-0.328797	1.21028	0.999047
ELK4	0.298831	0	0.00076046	0.00181786	0.00186531	-0.295463	0	0.00042631	-0.0018059	0.00158426	-0.37154	1.20788	0.999047
OTX1	0.300171	0	0.00086098	0.00047631	0.00128568	-0.225145	0	0.00048436	-0.0009541	0.00111392	-0.170966	1.2034	0.999047
OVOL1	0.300966	0	0.00071793	-0.0004904	0.00134494	-0.207813	0	0.00047309	-0.0022314	0.00145236	-0.526994	1.20076	0.999047
FEZ1	0.301125	0	0	0.00178672	0.0014393	-0.278211	0	0	0.00083682	0.00120745	-0.266683	1.20023	0.999047
GSX2	0.301908	0	0.00126633	0.00036674	0.00145553	-0.243181	0	0.00063071	-0.0027951	0.00124923	-0.25197	1.19763	0.999047
ZNF8	0.304174	0	0.00136216	-0.0024702	0.00130006	-0.298054	0	0.0005045	0.00048412	0.00169774	-0.248065	1.19015	0.999047
RBM22	0.306268	0	0	-9.68e-05	0.00119841	-0.299413	0	0	-0.0004281	0.00101609	-0.225343	1.18329	0.999047
RPL35	0.307226	0	0	0.00065991	0.00197924	-0.617439	0	0	-0.0008005	0.00114483	-0.28776	1.18017	0.999047
MED30	0.307293	0	0	-0.0010437	0.00163189	-0.313841	0	0	0.00160723	0.00134498	-0.237682	1.17995	0.999047
LMX1A	0.309546	0	0.00120532	0.0017479	0.00134115	-0.257621	0	0.00058637	-0.002846	0.00121164	-0.316963	1.17265	0.999047
IRF2	0.309985	0	0.00096268	0.00180498	0.00159747	-0.220943	0	0.00057795	-0.0017183	0.00118564	-0.256444	1.17123	0.999047
PITX2	0.313007	0	0.00030071	8.46794e-05	0.00125538	-0.243762	0	0.0001681	-0.0016275	0.00125315	-0.256484	1.16153	0.999047
SHOX	0.313042	0	0.00094672	0.00082415	0.00149058	-0.346145	0	0.00050049	-0.0034054	0.00140339	-0.357951	1.16142	0.999047
PHTF1	0.314346	0	0	-0.0008772	0.00126412	-0.24976	0	0	0.00089383	0.00139953	-0.282161	1.15726	0.999047
RUFY3	0.314346	0	0	-0.0008772	0.00126412	-0.24976	0	0	0.00089383	0.00139953	-0.282161	1.15726	0.999047
CELF6	0.317492	0	0	0.00059668	0.00194323	-0.355256	0	0	0.00017737	0.00168194	-0.544593	1.1473	0.999047
DGCR8	0.31776	0	0	-0.0012306	0.00143321	-0.341282	0	0	-4.18e-05	0.00096321	-0.171143	1.14646	0.999047
CREB5	0.318057	0	0.00015537	0.00029644	0.0008058	-0.131552	0	9.08876e-05	-0.0008767	0.00078788	-0.178459	1.14553	0.999047
DBP	0.318772	0	0.00068748	-3.07e-06	0.00154972	-0.226329	0	0.0004386	-0.0035568	0.00152774	-0.321168	1.14328	0.999047
EOMES	0.320346	0	0.0023102	0.00160129	0.00239261	-0.683731	0	0.00105901	0.00229431	0.00236215	-0.343155	1.13835	0.999047
BATF3	0.323041	0	0.00127146	-0.0039684	0.00170799	-0.587874	0	0.00066537	-0.0004782	0.00165613	-0.528574	1.12998	0.999047
NKX62	0.323104	0	3.28087e-06	0.00155407	0.00090103	-0.171788	0	0	-0.0018644	0.00086609	-0.211636	1.12978	0.999047
LHX1	0.324786	0	0.00088682	0.00059707	0.00125727	-0.266121	0	0.00051357	-0.0024031	0.00126893	-0.362996	1.12459	0.999047
ZBTB26	0.325981	0	0.00081422	-0.0025187	0.00176627	-0.51261	0	0.00058682	-0.0034625	0.00132667	-0.387148	1.12092	0.999047
CEBPE	0.326691	0	0.0006904	-0.0024416	0.00197262	-0.603747	0	0.00034394	-0.002138	0.00226368	-0.668065	1.11874	0.999047
NUCB1	0.327032	0	0	-0.0010051	0.00129791	-0.221727	0	0	0.00041113	0.00093554	-0.129748	1.1177	0.999047
MLX	0.327739	0	0.0005496	0.00035583	0.00137461	-0.25782	0	0.00032178	-8.91e-05	0.00120254	-0.189672	1.11554	0.999047
PTPMT1	0.327761	0	0	0.00084766	0.00165877	-0.483865	0	0	-0.0015741	0.00211554	-0.65863	1.11547	0.999047
HNRNPLL	0.328149	0	0	0.0013637	0.0008981	-0.123946	0	0	-0.0006696	0.00091369	-0.230086	1.11429	0.999047
ETS1	0.328541	0	0.00248506	0.00027767	0.00335815	-0.586876	0	0.00108295	-0.0078302	0.00287747	-0.651675	1.11309	0.999047
ZIC1	0.329732	0	0.00118938	-0.0001156	0.00128928	-0.228984	0	0.00063729	0.00253895	0.00124855	-0.188905	1.10947	0.999047
BAX	0.330164	0	0	0.00033746	0.00123968	-0.297411	0	0	-0.0007439	0.00133873	-0.535288	1.10817	0.999047
IRF6	0.333253	0	0.00132886	0.00249769	0.00184348	-0.250854	0	0.00082319	-0.0005745	0.00146203	-0.252574	1.09885	0.999047
ONECUT1	0.335507	0	0.00086492	-0.0002907	0.00149434	-0.681761	0	0.00058081	-0.0031739	0.00135283	-0.392639	1.09211	0.999047
ETV4	0.335971	0	0.00104704	-0.0003809	0.0024596	-0.445814	0	0.00064844	-0.0013573	0.00217486	-0.436635	1.09073	0.999047
RBPJ	0.337072	0	0.00046766	-0.0013118	0.00171149	-0.375255	0	0.00023694	0.00392361	0.0016301	-0.197381	1.08746	0.999047
DLX1	0.337466	0	0.00152811	-0.0005632	0.00191779	-0.633274	0	0.00067433	-0.0021201	0.00167536	-0.425694	1.08629	0.999047
ZBT14	0.33777	0	6.81909e-06	0.00167714	0.00095372	-0.185046	0	0	0.00161024	0.00102453	-0.372664	1.08539	0.999047
HOXD3	0.338303	0	0.00017155	0.00104103	0.00147458	-0.274977	0	6.56437e-05	-0.0035973	0.00130329	-0.230534	1.08381	0.999047
UBIP1	0.33848	0	0	0.0028635	0.0014752	-0.503561	0	0	0.00122751	0.00154388	-0.33918	1.08329	0.999047
KLF3	0.33958	0	0.00279385	-0.000208	0.00294873	-0.658091	0	0.00124232	0.00349557	0.00264262	-0.414274	1.08005	0.999047
SOCS4	0.339821	0	0	0.00033469	0.00114629	-0.318547	0	0	0.00128688	0.00149221	-0.381784	1.07934	0.999047
SF3B1	0.34232	0	0	-0.0020837	0.00130099	-0.279807	0	0	-0.0015179	0.00117718	-0.279807	1.07201	0.999047
NCALD	0.342811	0	0	1.43641e-05	0.00120792	-0.340361	0	0	-0.0005693	0.00113871	-0.331846	1.07058	0.999047
VAX1	0.343147	0	0.00126021	0.00022119	0.00108834	-0.18371	0	0.00056386	-0.0029169	0.00109099	-0.242438	1.0696	0.999047
RAXL1	0.344694	0	0	0.00083974	0.00110357	-0.301918	0	0	-0.0019643	0.00104342	-0.314369	1.0651	0.999047
HOXA4	0.345066	0	6.89731e-05	4.06226e-05	0.00120102	-0.194	0	4.06498e-05	-0.0024309	0.00122753	-0.349935	1.06402	0.999047
VAMP3	0.345688	0	0	-0.0003197	0.00137911	-0.19287	0	0	0.00147301	0.00136778	-0.293919	1.06222	0.999047
ZNF416	0.346904	0	0.00058731	0.00382246	0.00290686	-0.780144	0	0.00040836	0.00318618	0.00233523	-0.393471	1.05871	0.999047
HMBOX1	0.350116	0	0.00020001	-0.0015278	0.00124429	-0.256159	0	0.00013128	-0.0017191	0.00101035	-0.349714	1.04949	0.999047
POU2F2	0.3523	0	0.0030754	-0.0056742	0.00253098	-0.669229	-7.93e-06	0.00127817	-0.0034289	0.00243901	-0.402548	1.04327	0.999047
TCEAL6	0.352783	0	0	1.89442e-06	0.00181998	-0.414767	0	0	0.00367789	0.00193259	-0.44889	1.0419	0.999047
EZH2	0.353193	0	0	0.00148077	0.00093511	-0.226437	0	0	0.0016664	0.00107649	-0.14119	1.04074	0.999047
EXOSC3	0.353552	0	0	-0.0003551	0.00199676	-0.572669	0	0	-0.0016257	0.00145821	-0.518064	1.03972	0.999047
ZCCHC17	0.354311	0	0	0.00246872	0.00188732	-0.28269	0	0	0.00098345	0.00140306	-0.417982	1.03758	0.999047
TP53	0.354344	0	0.00094782	0.00039526	0.00090092	-0.183821	0	0.000428	0.00090887	0.00131449	-0.411299	1.03749	0.999047
LUZP2	0.355115	0	0	-0.0017425	0.00135381	-0.300862	0	0	-5.46e-05	0.00124369	-0.346635	1.03531	0.999047
GAR1	0.35732	0	0	0.00529402	0.00214993	-0.265301	0	0	-0.0018465	0.00197179	-0.650609	1.02912	0.999047
SSX3	0.360153	0	0	-0.0004583	0.00196268	-0.480874	0	0	0.00060805	0.00180138	-0.310588	1.02123	0.999047
ZNF830	0.360614	0	0	0.00026558	0.00117301	-0.353451	0	0	-0.0010515	0.00084081	-0.219821	1.01995	0.999047
KLF9	0.361106	0	0.0021906	0.00112153	0.00285232	-0.709326	0	0.00112662	0.00139541	0.0028905	-0.448334	1.01858	0.999047
PRKRIR	0.361621	0	0	-0.0015667	0.00091097	-0.204789	0	0	-0.0007098	0.00099094	-0.283174	1.01716	0.999047
NR1H4	0.361659	0	0.00162108	0.00112543	0.00190345	-0.317215	0	0.00070317	0.00112484	0.00175291	-0.546827	1.01705	0.999047
ZNF24	0.362498	0	0.00021322	0.00023478	0.000619	-0.13296	0	0.0001082	-0.0019996	0.00116396	-0.415199	1.01474	0.999047
ZNF135	0.363617	0	0.00116338	0.00188886	0.00236991	-0.73956	0	0.00041431	0.00645422	0.00285238	-0.573884	1.01165	0.999047
MEF2BNB-MEF2B	0.363845	0	0	-0.0001765	0.00101637	-0.199015	0	0	0.00064714	0.00107117	-0.198898	1.01103	0.999047
ZC3H7A	0.365262	0	0	0.0009803	0.00119695	-0.303429	0	0	0.00039699	0.00087392	-0.192638	1.00714	0.999047
RFX3	0.368027	0	0.00175651	0.00070443	0.00230349	-0.551422	0	0.00086414	-0.0046488	0.0022323	-0.703951	0.999598	0.999047
CEBPD	0.368961	0	0.00082921	-0.0008705	0.00203773	-0.377143	0	0.00041182	-0.0012329	0.00222229	-0.666699	0.997063	0.999047
PSMA6	0.369084	0	0	0.00115428	0.00141033	-0.234457	0	0	0.00193796	0.00137639	-0.272958	0.996731	0.999047
TCF7L1	0.369732	0	0.00039753	-0.0003951	0.00104002	-0.242521	0	0.00025788	-0.0008459	0.00104622	-0.321394	0.994977	0.999047
HNRNPC	0.369865	0	0	-0.0021838	0.00132157	-0.264501	0	0	-0.0014584	0.00107202	-0.233123	0.994618	0.999047
MGA	0.370269	0	0.00186357	0.00122838	0.00166406	-0.349054	0	0.00070215	0.00012028	0.00155631	-0.389352	0.993525	0.999047
ZNF326	0.370322	0	0	9.42806e-05	0.00175732	-0.371069	0	0	-0.0006111	0.0012092	-0.325365	0.993383	0.999047
RARG	0.371534	0	0.00264628	-0.0008534	0.00211364	-0.352884	0	0.00098239	-0.0011398	0.00211596	-0.373792	0.990115	0.999047
NEUROD1	0.372671	0	0.00098167	-0.0018502	0.00208582	-0.537069	0	0.00068887	0.00144864	0.00155974	-0.300742	0.987059	0.999047
RBBP9	0.372752	0	0	-0.000194	0.00181838	-0.678158	0	0	0.00061781	0.00130709	-0.276011	0.986843	0.999047
FOXO1	0.376835	0	0.00150518	-0.0023257	0.0020234	-0.640486	0	0.00089177	-0.003452	0.00170933	-0.32123	0.975948	0.999047
PDCD11	0.377181	0	0	0.0020192	0.00127659	-0.290913	0	0	0.00084919	0.00147006	-0.430873	0.97503	0.999047
TWIST1	0.378082	0	0.00110563	-0.0033091	0.00200352	-0.3432	0	0.00065592	0.0015795	0.00183632	-0.29127	0.972644	0.999047
FGF19	0.378864	0	0	0.00184176	0.00157533	-0.295471	0	0	-0.0002157	0.00137286	-0.287818	0.970578	0.999047
JUN	0.379606	0	0.0017107	-0.0030368	0.00208157	-0.59568	0	0.00075882	-0.0010885	0.00143404	-0.330776	0.96862	0.999047
ZSCAN4	0.379884	0	0.00059707	-0.0007964	0.00090626	-0.230402	0	0.00032828	0.00100365	0.00083592	-0.191164	0.967888	0.999047
ZSWIM1	0.380099	0	0	-0.0001805	0.00177075	-0.320736	0	0	0.00269299	0.00133497	-0.297593	0.967324	0.999047
TCF12	0.38226	0	0.00142728	-0.0016193	0.00235389	-0.487872	0	0.00091145	0.00166629	0.00221924	-0.490926	0.961654	0.999047
PEBB	0.385464	0	3.50197e-05	0.00018984	0.00090551	-0.205486	0	1.87224e-05	0.00021764	0.00085183	-0.225464	0.953306	0.999047
ATF4	0.385547	0	0.0008178	0.00143419	0.00157047	-0.544019	0	0.00037461	-0.001874	0.00187874	-0.632623	0.953091	0.999047
NDF2	0.388835	0	0	-0.0012591	0.0010029	-0.314795	0	0	4.93276e-05	0.00102056	-0.182627	0.9446	0.999047
RPS6KA5	0.390545	0	0	-0.0006714	0.00155407	-0.33974	0	0	0.00020707	0.00118944	-0.31504	0.940212	0.999047
YWHAZ	0.391176	0	0	0.00040579	0.00148877	-0.245814	0	0	0.00024662	0.00132821	-0.376029	0.938597	0.999047
SNAPC5	0.391506	0	0	0.00201925	0.001161	-0.229747	0	0	0.00029395	0.00090873	-0.160142	0.937756	0.999047
ZNF343	0.391946	0	0.00082538	0.00041348	0.00202503	-0.380285	0	0.00043152	-0.0034447	0.00202341	-0.536786	0.936632	0.999047
HHAT	0.392323	0	0	-5.76e-05	0.00151655	-0.542911	0	0	-0.0015386	0.00163793	-0.533202	0.935671	0.999047
UBB	0.393313	0	0	0.00097448	0.00171761	-0.360057	0	0	0.00132362	0.00167571	-0.485649	0.933149	0.999047
RFX1	0.394346	0	0.00126078	0.00015741	0.00171795	-0.366654	0	0.0007	-0.002387	0.0014436	-0.394657	0.930526	0.999047
RBM8A	0.394645	0	0	-0.0029739	0.0022333	-0.710879	0	0	-0.0009407	0.00201297	-0.520603	0.929769	0.999047
MAFB	0.395513	0	0.00096375	0.00171621	0.00185532	-0.478388	0	0.0004996	-7.33e-05	0.00180481	-0.405079	0.927571	0.999047
PRDX5	0.39762	0	0	0.00135038	0.00186274	-0.325299	0	0	0.0006893	0.00159106	-0.301009	0.922259	0.999047
RORC	0.397684	0	0.00173404	-0.002575	0.00280738	-0.594266	0	0.00090187	-0.0044707	0.00232051	-0.61293	0.922097	0.999047
ZBTB7A	0.400922	0	0.00323477	-0.005954	0.00355091	-0.736264	0	0.00155089	0.00350199	0.00388509	-0.830248	0.913989	0.999047
POLE3	0.400964	0	0	-0.0010766	0.00161463	-0.559075	0	0	-0.0035921	0.00170046	-0.493493	0.913884	0.999047
NKX21	0.401043	0	1.94916e-05	-0.0007182	0.00101105	-0.247246	0	2.453e-05	-0.0012807	0.00093309	-0.187461	0.913687	0.999047
AR	0.40136	0	0.00149226	-0.00095	0.0017468	-0.584393	0	0.00066654	0.00056955	0.00173218	-0.237004	0.912897	0.999047
ZMAT2	0.401614	0	0	-0.0006288	0.00224806	-0.781778	0	0	-0.0019645	0.001441	-0.457663	0.912264	0.999047
STAT3	0.401996	0	0.00047108	0.00074093	0.00144092	-0.332924	0	0.00032621	-0.0005403	0.0013198	-0.340078	0.911313	0.999047
ZRSR2	0.403897	0	0	-0.0005621	0.00172615	-0.366166	0	0	-0.0023724	0.00180236	-0.569196	0.906594	0.999047
RPS10	0.404965	0	0	0.00152936	0.00197078	-0.387867	0	0	-9.56e-05	0.00156512	-0.337034	0.903954	0.999047
CREB3L2	0.405969	0	0.00021893	0.00070261	0.00098666	-0.125279	0	0.00015964	-0.0006854	0.00077981	-0.297334	0.901479	0.999047
KLF2	0.407213	0	3.65157e-05	0.0008053	0.00095032	-0.148158	0	1.44852e-05	0.00113237	0.00095298	-0.166189	0.898419	0.999047
TP63	0.407689	0	0.00079206	0.00096801	0.00093777	-0.120338	0	0.00046962	0.00047856	0.00118499	-0.530317	0.897251	0.999047
EXO5	0.409172	0	0	-0.0002467	0.00110936	-0.222307	0	0	-0.0015734	0.00122773	-0.311943	0.893619	0.999047
JUND	0.411014	0	0.00435536	-0.0036235	0.00193945	-0.595858	0	0.00084192	-0.0008208	0.00142149	-0.20763	0.889128	0.999047
KLF12	0.413185	0	0.00127104	0.00354402	0.00246638	-0.493818	0	0.00088121	0.00204842	0.00242737	-0.299619	0.88386	0.999047
AFF4	0.415059	0	0	0.00362192	0.00197488	-0.473125	0	0	0.0006532	0.00173552	-0.559191	0.879335	0.999047
FOXA1	0.415738	0	0.00202089	-0.0055885	0.00231362	-0.729369	0	0.00074351	-0.0001118	0.00191865	-0.511973	0.8777	0.999047
MEF2D	0.417198	0	0.00046167	-0.0015253	0.00186497	-0.601404	0	0.00031174	-0.0018582	0.00156621	-0.692007	0.874194	0.999047
TAGLN2	0.418273	0	0	0.00134941	0.00166919	-0.299716	0	0	0.0033754	0.00141917	-0.309638	0.871622	0.999047
RBM7	0.418759	0	0	0.00019325	0.00217553	-0.585005	0	0	4.07174e-05	0.00199506	-0.531681	0.870459	0.999047
FOXO3	0.419243	0	0.00185464	-0.0060365	0.00269106	-0.68788	0	0.0010274	-0.0025833	0.00220539	-0.346488	0.869305	0.999047
ZNF205	0.419525	0	0	-0.0008752	0.00129592	-0.338345	0	0	-0.0011607	0.00148693	-0.504036	0.868633	0.999047
KLF8	0.421309	0	0	-0.0004588	0.00126899	-0.196533	0	0	0.00020768	0.00104769	-0.281113	0.864389	0.999047
ZSCAN29	0.421522	0	0.00020866	0.00142371	0.00134424	-0.242059	0	0.00011139	-0.0009552	0.00140439	-0.459589	0.863884	0.999047
ALX3	0.421688	0	0.0011144	0.00041643	0.00136033	-0.333309	0	0.00055859	-0.0025446	0.00119081	-0.267566	0.863489	0.999047
GABPA	0.424793	0	0.00278887	-0.0002787	0.0029465	-0.582409	0	0.00123488	-0.0019237	0.0027626	-0.493907	0.856153	0.999047
TFDP1	0.424849	0	0.00122854	0.00330998	0.0023865	-0.709839	0	0.00100065	0.00392128	0.00185776	-0.415549	0.856022	0.999047
HSPA1L	0.424932	0	0	0.00205677	0.00174933	-0.286783	0	0	-0.0005931	0.00131679	-0.317589	0.855825	0.999047
ETV5	0.425426	0	0.00151578	-0.0010227	0.00221573	-0.311103	0	0.00098303	-0.0015671	0.00215393	-0.423513	0.854664	0.999047
SMARCC1	0.426007	0	0	-7.41e-05	0.00136194	-0.381707	0	0	0.00104862	0.00088597	-0.191711	0.853299	0.999047
MIXL1	0.427145	0	9.16258e-05	0.00039973	0.00110448	-0.271154	0	2.51785e-05	-0.0021591	0.00105044	-0.334973	0.850632	0.999047
ATF3	0.427185	0	0.0013889	-0.0022037	0.00231254	-0.593296	0	0.00096844	-0.0015762	0.00207542	-0.613301	0.850537	0.999047
ARNTL	0.427716	0	0.00098217	-0.0009124	0.00146672	-0.18535	0	0.00059675	0.00106756	0.00134682	-0.234743	0.849297	0.999047
RAB7A	0.430722	0	0	0.00265806	0.00183324	-0.39051	0	0	0.00408796	0.00158936	-0.203336	0.842291	0.999047
ZNF143	0.431651	0	0.00084285	0.00268443	0.00122172	-0.107461	0	0.00048443	0.00037994	0.00083739	-0.111163	0.840137	0.999047
SMAP2	0.43213	0	0	0.00367199	0.00211269	-0.50039	0	0	-0.0025607	0.00185765	-0.595345	0.839029	0.999047
EHF	0.436007	0	0.00153033	0.0010307	0.00233888	-0.664859	0	0.00079933	-0.0023312	0.00211707	-0.468748	0.830096	0.999047
NFE2L2	0.437499	0	0.00047434	0.0004576	0.00193255	-0.594369	0	0.00035896	0.00026779	0.00122193	-0.365288	0.826681	0.999047
TFCP2	0.43776	0	0.00133968	0.00013472	0.00202019	-0.301584	0	0.00076687	-0.0005971	0.00177627	-0.392023	0.826084	0.999047
PBX1	0.438076	0	0.00132866	9.32892e-05	0.00157642	-0.450888	0	0.00063261	-0.0013027	0.00162016	-0.271213	0.825363	0.999047
FOXC1	0.441233	0	0.00163474	-0.0008915	0.00211236	-0.512077	0	0.00098157	-0.0026361	0.00194108	-0.695257	0.818182	0.999047
PHOX2A	0.441425	0	0.00091529	-0.003737	0.00205454	-0.464417	0	0.00052665	-0.0034229	0.0018673	-0.34405	0.817746	0.999047
ISX	0.442118	0	0.00130071	0.00061664	0.00151347	-0.357307	0	0.00065078	-0.0030083	0.00141352	-0.328544	0.816178	0.999047
TROVE2	0.443341	0	0	0.00148172	0.00178506	-0.408067	0	0	0.00201432	0.00145924	-0.268558	0.813417	0.999047
DAZAP1	0.444015	0	0	-0.0004613	0.00189995	-0.480493	0	0	0.00057197	0.00176553	-0.310229	0.811898	0.999047
NFAT5	0.446423	0	0.00100775	-0.0004319	0.00134637	-0.308978	0	0.00045756	-0.0019865	0.00120619	-0.290299	0.806488	0.999047
HEY2	0.447476	0	0.00171603	0.0021378	0.00168242	-0.278403	0	0.00095622	0.00392961	0.00185802	-0.32038	0.804133	0.999047
HNF1B	0.448144	0	0.00096244	-0.0004055	0.0013641	-0.257194	0	0.00051362	-0.0018335	0.00119642	-0.212817	0.802641	0.999047
USF2	0.448387	0	0.00168495	-2.75e-05	0.00206652	-0.454866	0	0.00096062	0.0012024	0.00167202	-0.287501	0.8021	0.999047
PAX3	0.449016	0	0.00179842	-2.58e-05	0.00199232	-0.54517	0	0.00085931	-0.0008207	0.00162784	-0.410414	0.800697	0.999047
POU5F1	0.44935	0	0.00068971	-0.0030793	0.00260879	-0.835274	0	0.00034777	-0.0023779	0.00218215	-0.554434	0.799953	0.999047
FOXP2	0.453652	0	0.0002414	-0.0002283	0.00125691	-0.272053	0	0.00013444	-0.0014111	0.00110616	-0.209004	0.790425	0.999047
FLI1	0.455212	0	0.00189841	-0.0001764	0.00275199	-0.664726	0	0.0008563	-0.0016845	0.00227319	-0.467995	0.786992	0.999047
ZDHHC15	0.455684	0	0	-0.0005244	0.00109099	-0.1987	0	0	-0.003118	0.00114363	-0.359919	0.785957	0.999047
ISL1	0.456644	0	0.00069333	-0.0022822	0.00209917	-0.346236	0	0.00048079	-0.0046536	0.00183624	-0.337865	0.783852	0.999047
ZIC5	0.458308	0	0.00122416	-0.0014885	0.0021937	-0.526207	0	0.00054354	0.00279687	0.00203603	-0.559991	0.780213	0.999047
HOXB4	0.458966	0	0.00094176	0.00073661	0.00165773	-0.496931	0	0.00044755	-0.0014571	0.00144307	-0.298909	0.77878	0.999047
TEAD2	0.458995	0	0.0010008	-0.0022304	0.00169065	-0.308825	0	0.00057328	0.00093153	0.00198097	-0.476272	0.778715	0.999047
VDR	0.461074	0	0.00130656	-2.34e-05	0.00151822	-0.280738	0	0.00068912	0.00266352	0.0015412	-0.338961	0.774198	0.999047
SNAI2	0.462266	0	0.00066264	4.24006e-05	0.00254635	-0.765357	0	0.00037298	0.00231593	0.00224941	-0.483749	0.771614	0.999047
MXI1	0.46704	0	0.00185969	-0.0020077	0.00203775	-0.446134	0	0.00106864	0.00064907	0.00187917	-0.408751	0.76134	0.999047
FOXJ3	0.46717	0	0.00222366	-0.0046158	0.0027643	-0.555118	0	0.00138678	-0.0005366	0.00246313	-0.407766	0.761063	0.999047
KLF7	0.467512	0	0.00132854	0.00235152	0.0012943	-0.262187	0	0.00054839	0.00134389	0.00134583	-0.258931	0.76033	0.999047
POLI	0.468391	0	0	0.00144979	0.00152961	-0.719263	0	0	-0.0001999	0.00121713	-0.481731	0.758453	0.999047
MYB	0.468625	0	0.00226208	0.00097241	0.00296415	-0.415414	0	0.00141496	0.00020885	0.00277024	-0.40917	0.757952	0.999047
OLIG3	0.468765	0	0.0006149	-0.0011492	0.00156751	-0.234333	0	0.0004516	-0.0028845	0.00159902	-0.409661	0.757653	0.999047
GLTPD1	0.469287	0	0	0.00140856	0.00214065	-0.777495	0	0	-0.0020392	0.00205088	-0.651044	0.75654	0.999047
ZNF417	0.470052	0	0.00038448	0.00375841	0.00188032	-0.132875	0	0.00024033	0.00288397	0.00156874	-0.4752	0.754911	0.999047
PRDM1	0.473265	0	0.00144561	0.00124312	0.00265683	-0.650147	0	0.00084303	0.00085596	0.00226505	-0.581498	0.7481	0.999047
SOX15	0.474488	0	0.00136783	0.00015507	0.00219399	-0.449395	0	0.00075334	-0.0022114	0.00150063	-0.276242	0.745518	0.999047
ASAP3	0.475218	0	0	-0.0012034	0.00095653	-0.186067	0	0	-0.0011882	0.00087444	-0.196262	0.743982	0.999047
MXD4	0.483833	0	0	-0.0004034	0.00175	-0.313414	0	0	-0.0021287	0.00137191	-0.450923	0.726015	0.999047
TRIM69	0.483929	0	0	0.00119815	0.0011783	-0.38477	0	0	0.00236238	0.00107837	-0.225249	0.725817	0.999047
PQBP1	0.484979	0	0	-0.0026609	0.00163649	-0.541581	0	0	-0.0002281	0.00107148	-0.344725	0.723649	0.999047
FOXH1	0.489264	0	0.00016518	-9.2e-05	0.00116298	-0.303655	0	0.00011425	-0.0022171	0.00130438	-0.602083	0.714854	0.999047
HNRNPA0	0.489391	0	0	-0.0003716	0.00111182	-0.280141	0	0	-0.0001051	0.00113208	-0.336783	0.714594	0.999047
HXB4	0.489542	0	0	0.00225946	0.00108754	-0.209753	0	0	0.00021794	0.00095064	-0.380922	0.714284	0.999047
ZFP3	0.49061	0	0	0.00041985	0.00103287	-0.241969	0	0	-0.0009483	0.00100695	-0.305864	0.712107	0.999047
SOX2	0.491581	0	0.00195727	-0.0022157	0.0034924	-0.742569	0	0.0010793	-0.0018427	0.002325	-0.349874	0.710129	0.999047
TGIF1	0.492848	0	0.00202421	-0.0011219	0.00262074	-0.417893	0	0.00106677	-0.0045126	0.00273199	-0.608543	0.707555	0.999047
DAB2	0.49399	0	0	-0.0002498	0.0011641	-0.317276	0	0	-0.0014003	0.00101153	-0.285952	0.70524	0.999047
ZNF510	0.493993	0	0	-2.83e-05	0.00219057	-0.827712	0	0	0.00075242	0.00154214	-0.523161	0.705234	0.999047
ZMAT4	0.495721	0	0	0.00090725	0.00148015	-0.254396	0	0	-0.0003944	0.001255	-0.284483	0.701743	0.999047
MYLK	0.496233	0	0	0.00083407	0.00203859	-0.548435	0	0	-0.0016315	0.00154142	-0.474104	0.70071	0.999047
PBX3	0.49776	0	0.00189081	-0.0021356	0.00196696	-0.385684	0	0.0009677	-0.0046128	0.00206999	-0.438728	0.697638	0.999047
BACH2	0.499311	0	0.00219152	-0.0008484	0.00310269	-0.595143	0	0.00110511	0.00096079	0.0029951	-0.539759	0.694527	0.999047
A1CF	0.499446	0	0	-0.0023999	0.00161773	-0.549958	0	0	0.00067339	0.00151038	-0.396276	0.694256	0.999047
ELF1	0.499562	0	0.001513	0.00103199	0.00230262	-0.665458	0	0.00071263	-0.0029286	0.0021186	-0.470206	0.694024	0.999047
NR3C1	0.499728	0	0.00108123	-0.0001946	0.00110928	-0.248192	0	0.00059447	-0.002419	0.00098701	-0.20853	0.693691	0.999047
ZNF76	0.500229	0	0.00134086	0.00025156	0.00126798	-0.252037	0	0.00056401	-0.002737	0.00144113	-0.453781	0.692689	0.999047
ZNF257	0.500289	0	0.00116935	-0.0011043	0.00253623	-0.495254	0	0.00066362	0.00370483	0.00222889	-0.323963	0.692568	0.999047
ZNF708	0.502055	0	0.00062467	-0.0001352	0.0012529	-0.300318	0	0.00030204	0.00090564	0.00121902	-0.340288	0.689045	0.999047
EGR1	0.503661	0	0.00375503	0.00408536	0.00281052	-0.436881	0	0.00139964	0.00716343	0.00327357	-0.609222	0.685852	0.999047
SHOX2	0.504953	0	0.00143372	0.00027433	0.00137456	-0.302127	0	0.00058475	-0.003565	0.00138611	-0.325172	0.683289	0.999047
SIX2	0.505591	0	0.00136139	0.00019667	0.00205869	-0.579034	0	0.00070961	-0.0017114	0.00156135	-0.487131	0.682027	0.999047
MAFG	0.506348	0	0.0021338	0.00023768	0.00288256	-0.590436	0	0.00113414	0.00061954	0.00257478	-0.489037	0.680532	0.999047
FEZF2	0.506509	0	0	-0.0015838	0.00125285	-0.298347	0	0	-9.28e-05	0.00108712	-0.394884	0.680212	0.999047
AKR1A1	0.508348	0	0	0.00360229	0.00215102	-0.532283	0	0	0.00080196	0.00188634	-0.616123	0.676589	0.999047
SPR	0.508348	0	0	0.00360229	0.00215102	-0.532283	0	0	0.00080196	0.00188634	-0.616123	0.676589	0.999047
CD59	0.509183	0	0	0.00032521	0.00146775	-0.508148	0	0	0.0013459	0.00108627	-0.149936	0.674947	0.999047
EEF1D	0.509715	0	0	-9.59e-05	0.00123424	-0.300933	0	0	-0.001651	0.00103221	-0.300933	0.673904	0.999047
TGIF2	0.509814	0	0.00095614	-0.0007945	0.00109397	-0.244649	0	0.000574	-0.0007809	0.00102826	-0.188435	0.673709	0.999047
LHX4	0.510103	0	0.00012021	0.00084733	0.00156839	-0.369724	0	4.94469e-05	-0.0033547	0.00157295	-0.398464	0.673142	0.999047
ZNF706	0.511623	0	0	0.00167083	0.00121384	-0.236833	0	0	0.00038056	0.00118136	-0.288784	0.670167	0.999047
MEF2A	0.511953	0	0.0023058	-0.0038957	0.00257076	-0.669449	0	0.00064823	-0.0042159	0.00204277	-0.603497	0.669522	0.999047
CTCFL	0.512505	0	0.00226715	-0.0004312	0.00274394	-0.652497	0	0.00126	-0.001023	0.00257913	-0.652497	0.668444	0.999047
ATF1	0.513676	0	0.00056035	-0.0020903	0.00215434	-0.590317	0	0.00031015	-0.0018439	0.0017079	-0.511351	0.666162	0.999047
MBTPS2	0.514686	0	0	0.00063597	0.00106195	-0.227589	0	0	0.00050708	0.00132786	-0.206127	0.664198	0.999047
ZNF148	0.517316	0	0.00224042	0.00354037	0.00249389	-0.47803	0	0.00107621	0.00563875	0.00288912	-0.422356	0.659102	0.999047
RFC3	0.517367	0	0	-0.0019619	0.00146245	-0.330216	0	0	-5.14e-05	0.00117228	-0.312384	0.659003	0.999047
ZEB1	0.518899	0	0.00087541	-0.0011304	0.00322706	-0.987899	0	0.00056325	0.00210177	0.00253871	-0.624407	0.656047	0.999047
GLIS2	0.519176	0	0.00077498	-0.0001456	0.00122726	-0.151392	0	0.00042909	0.00117582	0.00086442	-0.136831	0.655513	0.999047
PAX2	0.520236	0	0.00131236	0.00069889	0.00127868	-0.27425	0	0.00063123	-0.0005688	0.00108429	-0.244917	0.653473	0.999047
NFE2	0.522626	0	0.00124023	0.00048408	0.00187668	-0.594488	0	0.00076985	0.00166978	0.00138908	-0.192793	0.648889	0.999047
NKX2-3	0.522631	-3.71e-06	0.00153885	-0.0028344	0.00158594	-0.255894	0	0.00080168	-0.0018955	0.0012389	-0.212441	0.648879	0.999047
NKX3-1	0.522874	0	0.00157684	-0.0028393	0.00223642	-0.657867	0	0.00082234	-0.0044377	0.00169978	-0.396046	0.648414	0.999047
PPP1R10	0.523815	0	0	0.00219476	0.00119629	-0.211145	0	0	-0.0010031	0.00073415	-0.26931	0.646617	0.999047
SOX18	0.52439	0	0.00153654	-0.0006166	0.0017986	-0.375633	0	0.00086072	-0.0017173	0.00153997	-0.211076	0.64552	0.999047
ZBED2	0.524406	0	0.00050264	0.00060171	0.00158907	-0.502947	0	0.00034091	-0.0025838	0.0017294	-0.575323	0.64549	0.999047
ELK1	0.524818	0	0.00136468	-0.0001573	0.00194248	-0.422566	0	0.00070908	-0.0027207	0.00174794	-0.378798	0.644704	0.999047
CYCS	0.524851	0	1.6929e-06	0.00071276	0.00084023	-0.154567	0	9.83781e-06	0.00146661	0.00074807	-0.129531	0.644641	0.999047
PRRX2	0.525931	0	1.10325e-05	0.00142897	0.00198685	-0.627344	0	0	-0.0034313	0.00152047	-0.41649	0.642585	0.999047
SOX11	0.52616	0	0.00167594	-0.0016905	0.00264034	-0.546242	0	0.0009625	-0.0011448	0.00201038	-0.450848	0.642151	0.999047
IL24	0.526164	0	0	0.00041635	0.00109758	-0.172558	0	0	0.00071833	0.0010485	-0.165737	0.642142	0.999047
HOXA1	0.526267	0	0.00042109	0.00168366	0.00144342	-0.30219	0	0.00024503	-0.0031593	0.00137486	-0.335237	0.641946	0.999047
TAF9	0.52769	0	0	-0.0009668	0.00202749	-0.403664	0	0	0.00131673	0.00140383	-0.235457	0.639246	0.999047
DLX2	0.527936	0	0.00061117	0.0008138	0.00207529	-0.59958	0	0.00035045	-0.0048319	0.00173355	-0.341107	0.638781	0.999047
ESR1	0.528198	0	0.00225108	0.00079435	0.00262582	-0.396179	0	0.00129739	0.00505801	0.00233373	-0.336425	0.638285	0.999047
ZNF675	0.529971	0	0.00054529	0.0005033	0.0009416	-0.303155	0	0.00027074	-0.0020529	0.00140201	-0.800828	0.634933	0.999047
FOXD1	0.531632	0	0.00064186	-0.0010666	0.00106549	-0.200725	0	0.00037832	-0.0010494	0.00092395	-0.25368	0.631804	0.999047
C9ORF156	0.53413	0	0	0.00058895	0.00159235	-0.374574	0	0	-0.0005644	0.0012981	-0.258906	0.627117	0.999047
STAT4	0.534467	0	0.00119019	-0.0008052	0.00185717	-0.468921	0	0.00060821	1.53107e-05	0.00184087	-0.453525	0.626486	0.999047
ESRP2	0.534523	0	0	-0.0004111	0.00136969	-0.290024	0	0	-0.0028185	0.00122788	-0.268578	0.62638	0.999047
GSC2	0.535499	0	0.00038188	-0.0001445	0.00138602	-0.375608	0	0.00021354	0.00022169	0.00110971	-0.251566	0.624556	0.999047
SOX4	0.535828	0	0.00124284	-0.0013731	0.00170286	-0.380097	0	0.00070772	-0.0017875	0.00125872	-0.227213	0.623943	0.999047
FOS	0.536094	0	0.00112759	-0.0013739	0.00197481	-0.595799	0	0.00068034	-0.0011005	0.00135714	-0.298829	0.623446	0.999047
RBM17	0.537876	0	0	0.00205208	0.0025615	-0.647783	0	0	0.00396706	0.00233737	-0.433237	0.620128	0.999047
SP1	0.538388	0	0.00360389	0.00465998	0.0039993	-0.585261	0	0.00184698	0.00635428	0.00352942	-0.513385	0.619175	0.999047
MYC	0.540133	0	0.00112314	0.00080247	0.00150967	-0.201891	0	0.00069285	0.0019663	0.00148208	-0.277957	0.61594	0.999047
PGAM2	0.540853	0	0	0.002377	0.00148845	-0.267001	0	0	0.00165791	0.00131371	-0.29402	0.614608	0.999047
LHX6	0.541082	0	0.00180737	0.00020301	0.00243932	-0.57063	0	0.00082522	-0.0022807	0.00195852	-0.519559	0.614185	0.999047
TBX15	0.541343	0	0.00098874	-0.0001675	0.00115716	-0.206928	0	0.00058419	0.00125723	0.00090731	-0.13079	0.613703	0.999047
SCMH1	0.542838	0	0	0.00017538	0.00135221	-0.281561	0	0	-8.05e-05	0.00134982	-0.319939	0.610944	0.999047
HHEX	0.544975	0	0	0.0018972	0.00135342	-0.362932	0	0	-0.0011683	0.00133427	-0.415032	0.607016	0.999047
HOXC9	0.545464	0	0.00119423	0.00220672	0.00181526	-0.332093	0	0.00045368	-0.0016078	0.00139776	-0.231398	0.606118	0.999047
CDX2	0.545495	0	0.00169875	-0.0022894	0.00247887	-0.651061	0	0.00093703	-0.0044851	0.00244856	-0.754107	0.606061	0.999047
YEATS4	0.547711	0	0	-0.0005227	0.0018864	-0.435347	0	0	0.00105863	0.00128445	-0.317425	0.602007	0.999047
TMSB4XP8	0.549814	0	0	0.00076643	0.00217885	-0.567054	0	0	0.00241608	0.00190556	-0.328461	0.598175	0.999047
OLIG1	0.55001	0	0.00065053	-0.0027492	0.00159485	-0.390146	0	0.00043075	-0.0022227	0.00128285	-0.246857	0.597818	0.999047
IRF7	0.550502	0	0.00104673	-0.0003183	0.00110931	-0.290627	0	0.00057927	-0.0012998	0.00109269	-0.229672	0.596924	0.999047
HIF1A	0.550928	0	0.0011212	0.00474515	0.00250556	-0.364603	0	0.000731	0.00411824	0.00224532	-0.409491	0.596151	0.999047
BCL11A	0.551949	0	0.00012591	0.0012083	0.00186849	-0.260356	0	4.81143e-05	0.00067578	0.00166424	-0.31865	0.5943	0.999047
CKMT1B	0.552522	0	0	-0.0021931	0.00194144	-0.618018	0	0	-0.0017467	0.00155148	-0.492302	0.593262	0.999047
RARA	0.553329	0	0.00239338	0.0043844	0.00227817	-0.393326	0	0.00136117	0.00367386	0.00246868	-0.406809	0.591802	0.999047
TRIP10	0.553726	0	0	-0.0017419	0.00120273	-0.32678	0	0	-0.0017886	0.00107821	-0.299864	0.591085	0.999047
GRHL1	0.554334	0	0.00174246	-0.0017959	0.00202461	-0.428174	0	0.00075491	0.00104564	0.00196731	-0.260124	0.589989	0.999047
UBE2K	0.557011	0	0	-0.0028072	0.00175126	-0.573025	0	0	-0.0021457	0.00150687	-0.366332	0.58517	0.999047
ZNF131	0.55713	0	0	0.00013575	0.0017125	-0.337218	0	0	-0.0007488	0.00146744	-0.44689	0.584957	0.999047
LARP4	0.557752	0	0	-0.0017119	0.00109268	-0.312554	0	0	-0.0007967	0.00107263	-0.209383	0.583842	0.999047
TEAD1	0.55915	0	0.00196403	-0.0025909	0.00214986	-0.365577	0	0.00108074	-0.0007527	0.00191475	-0.439155	0.581338	0.999047
ARNT2	0.559157	0	0.00217317	0.00372873	0.00255917	-0.400384	0	0.00121735	0.00720897	0.00243664	-0.339584	0.581324	0.999047
VEZF1	0.562144	0	0.00203322	0.00170149	0.00205353	-0.394107	0	0.00085911	0.00245657	0.00198257	-0.308587	0.575996	0.999047
HIST1H2BN	0.563755	0	0	0.00218253	0.00122176	-0.155011	0	0	0.00344512	0.00114353	-0.164019	0.573135	0.999047
HIRIP3	0.563811	0	0	0.00011439	0.00135106	-0.300771	0	0	0.00120725	0.0015172	-0.311731	0.573036	0.999047
ENO1	0.564213	0	0	-0.0005293	0.00112472	-0.333714	0	0	-0.0020437	0.00113893	-0.420679	0.572324	0.999047
TCF3	0.565089	0	0.00272563	-5.04e-05	0.00305956	-0.846093	0	0.00158412	0.00388681	0.00272706	-0.534778	0.570773	0.999047
MAX	0.568921	0	0.00160007	-0.0009927	0.0016067	-0.351501	0	0.00078674	0.00067708	0.00151363	-0.295992	0.564013	0.999047
RFXANK	0.569247	0	0	-0.0004333	0.00166994	-0.463329	0	0	0.00054972	0.00121635	-0.241567	0.56344	0.999047
SFT2D1	0.569781	0	0	0.00037872	0.0015621	-0.426879	0	0	-0.0021623	0.00139568	-0.343294	0.562504	0.999047
MZF1	0.570608	0	0.0019316	0.00097963	0.00301079	-0.531129	0	0.00102379	0.00145467	0.00308095	-0.824882	0.561052	0.999047
LBX1	0.5715	0	0	0.00064455	0.00085678	-0.201197	0	0	-0.002353	0.00089582	-0.311495	0.559491	0.999047
TBX19	0.571772	0	0.00233447	-0.0058818	0.00324375	-0.954959	0	0.00128394	-0.0048771	0.0029095	-0.750573	0.559014	0.999047
CREM	0.572666	0	0.00243929	-0.0032117	0.00304063	-0.612335	0	0.00155082	-0.0059679	0.0026825	-0.558808	0.557452	0.999047
TBX1	0.575532	0	0.00110879	0.0006388	0.0011591	-0.18835	0	0.00061849	0.00118926	0.00094587	-0.154593	0.552461	0.999047
FOXD3	0.576107	0	0.00183571	-0.0037411	0.00149781	-0.313194	0	0.00087178	-0.0032263	0.00144599	-0.316311	0.551461	0.999047
DLX6	0.576643	0	0.00092868	0.00198879	0.00220086	-0.441436	0	0.00046071	-0.0037836	0.00175233	-0.420273	0.550533	0.999047
RAB14	0.578742	0	0	0.00104972	0.00155862	-0.304174	0	0	0.00016216	0.00118629	-0.221215	0.546899	0.999047
PTF1A	0.579752	0	0.00129375	-0.0017749	0.00223859	-0.57088	0	0.00066899	-0.0006	0.00174169	-0.360828	0.545154	0.999047
ZBTB7B	0.579951	0	0.00154853	0.00103537	0.00194873	-0.401331	0	0.00079398	0.00215705	0.00200185	-0.646873	0.544812	0.999047
RPS4X	0.582265	0	0	-0.0010009	0.00094004	-0.256606	0	0	-6.31e-06	0.0007599	-0.171864	0.54083	0.999047
MYBL2	0.586427	0	0.00202904	-0.000984	0.00274096	-0.590357	0	0.00117825	0.00136364	0.00239797	-0.315102	0.533707	0.999047
GPD1	0.587077	0	0	0.00288701	0.00138426	-0.222698	0	0	0.00136921	0.00139684	-0.251998	0.5326	0.999047
ZBT7A	0.587851	0	0	0.00133742	0.00144559	-0.326323	0	0	0.00146526	0.00110861	-0.287963	0.531281	0.999047
BHLHA15	0.589646	0	0.00059016	-0.0048106	0.0017132	-0.485899	0	0.00044912	-0.003926	0.0016287	-0.36504	0.528233	0.999047
FOXG1	0.589725	0	0.00249428	-0.0065224	0.00257911	-0.682521	0	0.00093659	-0.0029027	0.00220382	-0.517251	0.528099	0.999047
KAISO	0.589774	0	0.00117726	0.0014409	0.00106728	-0.165868	0	0.00052366	0.00082316	0.00099491	-0.193896	0.528016	0.999047
BARHL2	0.591759	0	0.00143225	-0.0007479	0.00160425	-0.273335	0	0.00067687	-0.0027369	0.00138452	-0.252164	0.524655	0.999047
NFAC2	0.591988	0	0	-0.0005863	0.00115689	-0.215034	0	0	-0.0023834	0.00105129	-0.297599	0.524269	0.999047
DLX4	0.593994	0	0.00119249	0.00018035	0.00137397	-0.393163	0	0.00055213	-0.0026481	0.00120126	-0.332179	0.520887	0.999047
XBP1	0.594137	0	0.00135672	-0.000135	0.00155311	-0.313426	0	0.00073285	-0.0012445	0.00149698	-0.363005	0.520645	0.999047
ZNF582	0.594574	0	0.0021744	-0.0003572	0.00367009	-0.638084	0	0.00108417	-0.0004117	0.00293842	-0.630648	0.51991	0.999047
ATF7	0.595492	0	0.0003469	0.00036899	0.00085956	-0.124164	0	0.00021214	-0.0006564	0.0008441	-0.237643	0.518367	0.999047
HXD4	0.597582	0	0	-0.0001123	0.00108443	-0.273021	0	0	-0.0021909	0.00105832	-0.44016	0.514863	0.999047
PLAGL1	0.59768	0	0.00015086	-0.0008974	0.00176582	-0.339382	0	7.98074e-05	-0.000533	0.00198832	-0.712084	0.514699	0.999047
FOXM1	0.598159	0	0.00128439	-0.0018571	0.00168668	-0.441927	0	0.00061207	-0.0021215	0.00174336	-0.44222	0.513899	0.999047
PITX1	0.599732	0	0.00082828	0.00229052	0.00214565	-0.344594	0	0.00046361	-0.0004244	0.00177295	-0.224816	0.511272	0.999047
ZNF684	0.599758	0	0.00052059	0.00010728	0.00091546	-0.332859	0	0.00033418	-0.0011433	0.0011508	-0.527269	0.511228	0.999047
ZNF304	0.600992	0	0	0.00255208	0.00200756	-0.410938	0	0	0.00196342	0.00176681	-0.376151	0.509173	0.999047
ATF2	0.601886	0	0.00130834	-0.0006413	0.00157719	-0.442366	0	0.00068227	-0.0010516	0.00136205	-0.272728	0.507687	0.999047
TWST1	0.604283	0	0.0009591	-0.0020402	0.00122821	-0.282624	0	0.00056161	-0.0008615	0.00100203	-0.178634	0.503712	0.999047
MSGN1	0.607814	0	0.00046473	-0.0012542	0.00171258	-0.690804	0	0.00033019	0.00050119	0.00111108	-0.226236	0.497887	0.999047
ZNF75D	0.607949	0	0.00151373	0.00153056	0.00222043	-0.45121	0	0.00067211	0.00143945	0.00220697	-0.484024	0.497664	0.999047
NKX6-1	0.608163	0	0.00013279	0.00159146	0.00150516	-0.295779	0	5.63418e-05	-0.002197	0.0014093	-0.340198	0.497313	0.999047
PAX5	0.610616	0	0.00492449	0.00451671	0.00300123	-0.415882	0	0.00144815	0.00405756	0.00288349	-0.509121	0.493287	0.999047
ITF2	0.612067	0	4.30438e-05	-0.001308	0.00107522	-0.306835	0	1.63926e-05	6.02238e-05	0.00090418	-0.193937	0.490914	0.999047
MEF2C	0.612151	0	0.00196992	-0.0043754	0.00289908	-0.585521	0	0.00127917	-0.0051131	0.00255536	-0.608966	0.490776	0.999047
HCFC2	0.615349	0	0	0.00127408	0.00143882	-0.24831	0	0	-0.0001898	0.00144339	-0.268078	0.485565	0.999047
MNT	0.616193	0	0.00032004	-0.002667	0.00174137	-0.694388	0	0.00017758	-0.0007832	0.0014817	-0.399911	0.484195	0.999047
MSX2	0.619116	0	0.00207698	0.00012943	0.00185123	-0.593721	0	0.00064989	-0.0040875	0.00150787	-0.363845	0.479463	0.999047
NFIX	0.619405	0	0.00204244	-0.0008265	0.00288443	-0.382223	0	0.00112493	0.00350258	0.00256802	-0.33364	0.478996	0.999047
MITF	0.620599	0	0.00129492	0.00100397	0.00159565	-0.492121	0	0.00066888	0.0018223	0.00124037	-0.311048	0.477069	0.999047
ZNF281	0.6222	0	0.00137691	0.00132156	0.00202295	-0.367485	0	0.00061939	0.00309008	0.00223445	-0.389896	0.474493	0.999047
CLOCK	0.625208	0	0.00088846	-0.0031235	0.00198045	-0.423738	0	0.00055372	0.00077414	0.00147203	-0.296371	0.46967	0.999047
VSX2	0.625646	0	0.00024681	0.00091099	0.00123824	-0.309715	0	0.00010447	-0.0018268	0.00119977	-0.509168	0.46897	0.999047
BARHL1	0.625951	0	0.00012928	-0.0014503	0.00165378	-0.337425	0	8.44925e-05	-0.0012951	0.00121206	-0.278238	0.468482	0.999047
TFE3	0.628397	0	0.00157274	-0.0005463	0.00214676	-0.374229	0	0.00095533	0.00233318	0.00205286	-0.47638	0.464583	0.999047
MRPL2	0.630581	0	0	0.0004489	0.00137191	-0.266319	0	0	-0.0010629	0.0013792	-0.441257	0.461113	0.999047
NR2C1	0.634961	0	0.00060111	0.00025763	0.00185642	-0.397946	0	0.00040262	0.000272	0.00145946	-0.304673	0.454192	0.999047
MYCN	0.635057	0	0.00084788	-0.0015558	0.00174512	-0.492641	0	0.00060811	0.00048023	0.00162299	-0.504991	0.454041	0.999047
MEIS2	0.636966	0	0.00197562	-0.002717	0.00261345	-0.613773	0	0.00103709	-0.0012589	0.00267655	-0.499426	0.451039	0.999047
MYF6	0.637258	0	0.00076266	-0.0001771	0.0020182	-0.425616	0	0.0006875	0.00198425	0.00169269	-0.269013	0.450581	0.999047
ZBTB25	0.637508	0	0	0.0016832	0.00146472	-0.32531	0	0	-0.0005356	0.00090047	-0.225769	0.450189	0.999047
IRF9	0.638028	0	0.00117335	0.00096564	0.00201971	-0.509049	0	0.00070403	-0.0037181	0.00178209	-0.37499	0.449373	0.999047
ANXA1	0.638314	0	0	4.07687e-05	0.00189877	-0.367274	0	0	0.00018785	0.00158482	-0.471403	0.448925	0.999047
ATF6	0.638666	0	0.00064714	-0.0007836	0.0013362	-0.234993	0	0.00042953	0.0002916	0.00114407	-0.240909	0.448373	0.999047
HNRNPH3	0.639147	0	0	0.00048321	0.00153122	-0.540944	0	0	-0.0005865	0.00118235	-0.40692	0.44762	0.999047
ING3	0.640432	0	0	-0.0019338	0.00156711	-0.318328	0	0	-0.0011235	0.00137821	-0.409206	0.445613	0.999047
BRCA1	0.641118	0	2.89496e-06	-0.0004083	0.00110754	-0.19438	0	0	0.00078363	0.00089789	-0.131635	0.444542	0.999047
RELA	0.641204	0	0.00026383	-0.000942	0.00135986	-0.473312	0	0.00016357	-2.06e-05	0.00096559	-0.254831	0.444408	0.999047
ZNF382	0.64515	0	0.00046441	-0.0012483	0.00067406	-0.255782	0	0.00024379	-0.0002798	0.00116035	-0.224627	0.438272	0.999047
PPP5C	0.646693	0	0	0.0033649	0.00234998	-0.576415	0	0	0.00078051	0.00124151	-0.328828	0.435883	0.999047
YWHAE	0.649175	0	0	0.000781	0.0013877	-0.234893	0	0	-0.0004768	0.00113869	-0.214	0.432053	0.999047
ZBED1	0.649976	0	0.00065204	-0.0001927	0.0013497	-0.426996	0	0.00041979	-0.0036708	0.00138496	-0.565866	0.43082	0.999047
ZNF317	0.652726	0	0.00055453	0.00079875	0.00123042	-0.335202	0	0.00034536	1.73996e-05	0.00108057	-0.346206	0.426598	0.999047
MEIS3	0.652903	0	0.00108181	0.00183025	0.00169699	-0.241219	0	0.00054788	-0.0003298	0.00158642	-0.33651	0.426326	0.999047
PGR	0.653312	0	0	-0.0013563	0.00117333	-0.298384	0	0	-0.004135	0.00181041	-0.555592	0.4257	0.999047
EMX1	0.653559	0	0.0008552	0.00073431	0.001383	-0.288471	0	0.00044114	-0.0022909	0.00131736	-0.280365	0.425323	0.999047
MAFF	0.654093	0	0.00277088	0.00050758	0.00301965	-0.442869	0	0.00133755	-0.0018383	0.00273366	-0.509689	0.424506	0.999047
ZNF136	0.654507	0	0.00153458	-0.0019448	0.00261555	-0.694984	0	0.00085226	-0.0034009	0.00210587	-0.477445	0.423872	0.999047
FOXA3	0.654979	0	0.00139888	-0.0022612	0.0023499	-0.480631	0	0.0007585	-0.0014622	0.00204518	-0.316381	0.423152	0.999047
SPAG7	0.655495	0	0	-0.0004406	0.001091	-0.214241	0	0	-0.0010005	0.0008883	-0.188932	0.422365	0.999047
P63	0.655911	0	0.00084623	0.00074186	0.00096947	-0.130447	0	0.00041897	0.00062444	0.00089098	-0.148375	0.421729	0.999047
NFATC3	0.656367	0	0.00026237	-6.07e-05	0.00198414	-0.363722	0	0.00016756	-0.0022978	0.00165655	-0.368746	0.421035	0.999047
HXD12	0.660049	0	4.56398e-05	-0.0007107	0.0011773	-0.295923	0	2.05835e-05	-0.0017707	0.00095538	-0.215804	0.415441	0.999047
CUX1	0.66027	0	0.00184026	-0.0038538	0.00308001	-0.772437	0	0.00107236	-0.0031586	0.00244738	-0.444862	0.415107	0.999047
MSI2	0.660575	0	0	0.00017743	0.00145631	-0.379626	0	0	-0.0025643	0.00144494	-0.495368	0.414645	0.999047
TRPS1	0.661942	0	0.00165112	0.00019623	0.00259773	-0.512158	0	0.00107124	0.00271258	0.00234305	-0.267663	0.412578	0.999047
RHOXF1	0.662235	0	0.00037363	-0.0008327	0.00180566	-0.501903	0	0.00021474	-0.0004237	0.00179245	-0.480306	0.412135	0.999047
RNF114	0.662502	0	0	5.90459e-05	0.00183907	-0.820597	0	0	0.00037787	0.00118444	-0.518664	0.411732	0.999047
PPARA	0.663082	0	0.00122951	0.00131926	0.0015264	-0.282619	0	0.00055714	0.00193215	0.00131593	-0.284015	0.410856	0.999047
RIOK2	0.667093	0	0	0.0016609	0.00157231	-0.238885	0	0	-0.0008033	0.00143365	-0.436096	0.404825	0.999047
TLX2	0.668477	0	0.00018776	0.00058979	0.00155803	-0.439971	0	8.901e-05	-0.0016136	0.00123143	-0.327991	0.402754	0.999047
NDF1	0.669462	0	8.25819e-05	-0.0017333	0.00101791	-0.267504	0	5.42679e-05	0.00025693	0.0009419	-0.244483	0.40128	0.999047
CBX7	0.671867	0	0	0.00057834	0.00172857	-0.306704	0	0	0.00132404	0.00131459	-0.272186	0.397695	0.999047
MAGED4B	0.673052	0	0	-0.0003555	0.00171951	-0.535928	0	0	0.00013773	0.00149511	-0.293424	0.395933	0.999047
TFAP2B	0.673479	0	0.00178971	0.00293684	0.00197601	-0.362668	0	0.00086593	0.00371196	0.00208257	-0.442223	0.395298	0.999047
TCF21	0.674157	0	0.00146546	0.00061215	0.00236762	-0.401062	0	0.00091767	0.00025504	0.0020054	-0.542763	0.394293	0.999047
ERG	0.674508	0	0.00138959	-0.0011424	0.00253252	-0.664593	0	0.00070313	-0.0029281	0.00232322	-0.655344	0.393772	0.999047
H1FX	0.675018	0	0	-0.0001048	0.00142562	-0.479775	0	0	-0.0001466	0.00136847	-0.256465	0.393016	0.999047
GTF2B	0.675035	0	0	0.00231898	0.0019703	-0.441026	0	0	0.00165366	0.001439	-0.295224	0.392991	0.999047
MESP1	0.677095	0	0.00030451	-0.0015579	0.001865	-0.530859	0	0.00024548	0.00354864	0.00158618	-0.335532	0.389944	0.999047
OSR2	0.67759	0	0.0029498	0.00193797	0.00284769	-0.453823	0	0.00121158	0.00296607	0.00273053	-0.419472	0.389212	0.999047
NUP107	0.678356	0	0	0.00172452	0.00141002	-0.241793	0	0	0.00211996	0.00108685	-0.157819	0.388084	0.999047
KLF1	0.678894	0	0.00121777	-0.0004357	0.00259942	-0.621582	0	0.00072588	-0.0012745	0.00274676	-0.860081	0.38729	0.999047
FAM127B	0.678978	0	0	-0.0021137	0.00171686	-0.410973	0	0	0.00128693	0.00140531	-0.420983	0.387167	0.999047
ZIC3	0.679108	0	0.00234954	0.00385528	0.00262262	-0.326257	0	0.000929	0.00185151	0.00248576	-0.65341	0.386975	0.999047
USP39	0.679905	0	0	0.000952	0.00141433	-0.243072	0	0	-0.0007928	0.00144914	-0.403059	0.385803	0.999047
HAND1	0.681056	0	0.00153937	-0.0002973	0.00203476	-0.58903	0	0.00094134	0.00149384	0.00202659	-0.58903	0.38411	0.999047
CLK1	0.681515	0	0	0.00162743	0.0020051	-0.423011	0	0	0.0010809	0.0015826	-0.317363	0.383436	0.999047
GTF2H3	0.685134	0	0	0.0001705	0.00164891	-0.307188	0	0	-0.00038	0.001501	-0.36892	0.378141	0.999047
H2AFZ	0.68604	0	0	-0.0020989	0.00112484	-0.380751	0	0	0.00058274	0.00087466	-0.22789	0.37682	0.999047
HOXC8	0.686726	0	0.00047845	0.00167383	0.00127102	-0.180967	0	0.00028102	-0.0035323	0.00127869	-0.317579	0.37582	0.999047
NKX2-4	0.687701	0	0.00036381	-0.0028535	0.00124322	-0.244063	0	0.00029536	-0.0010858	0.00112331	-0.218141	0.374401	0.999047
NFATC2	0.688327	0	0.00093374	-0.0022517	0.00221383	-0.540272	0	0.00051925	-0.0062223	0.0017228	-0.368443	0.373492	0.999047
SOX10	0.688492	0	0.0019805	-0.0031527	0.00341349	-0.695808	0	0.0011638	9.22933e-05	0.00261144	-0.652341	0.373252	0.999047
NFIA	0.688735	0	0.00122135	-0.0004509	0.00204648	-0.288328	0	0.00079969	0.00227103	0.0019177	-0.311809	0.372898	0.999047
TSNAX	0.689026	0	0	-0.0004346	0.00138969	-0.375032	0	0	0.00051013	0.00118992	-0.282352	0.372476	0.999047
PIK3C3	0.690164	0	0	-0.0013232	0.0015116	-0.365728	0	0	0.00155632	0.00114767	-0.244949	0.370826	0.999047
GFI1B	0.691596	0	0.00056023	0.00294286	0.00212405	-0.31587	0	0.00036675	-0.002921	0.00207014	-0.559924	0.368753	0.999047
HOXB6	0.691684	0	0	0.00038368	0.00215156	-0.621903	0	0	-0.0023307	0.0018973	-0.431123	0.368626	0.999047
PRNP	0.6917	0	0	0.00243042	0.00172815	-0.312517	0	0	0.00081928	0.00193608	-0.341337	0.368603	0.999047
BHLHE40	0.693724	0	0.0013112	1.71334e-05	0.00157881	-0.473543	0	0.00073008	0.00107729	0.0014863	-0.299306	0.365681	0.999047
NFKB1	0.694278	0	0.00071337	-0.001147	0.00134726	-0.390465	0	0.00044273	0.00106065	0.0012398	-0.184558	0.364883	0.999047
SRP9	0.694827	0	0	0.00172929	0.00142208	-0.16746	0	0	0.00097381	0.00119979	-0.247089	0.364093	0.999047
TPI1	0.695038	0	0	0.00087611	0.00128021	-0.207279	0	0	0.00031982	0.00147023	-0.38839	0.363789	0.999047
MYEF2	0.696625	0	0	0.00217835	0.00192201	-0.28288	0	0	0.00024117	0.00124578	-0.26637	0.361508	0.999047
TSC22D4	0.697787	0	0	0.0002499	0.00114374	-0.287036	0	0	-0.0014516	0.00126857	-0.289956	0.359841	0.999047
SCRT2	0.698096	-5.49e-06	0.00155445	-0.0018215	0.00144634	-0.334069	0	0.00070096	0.00209276	0.00175655	-0.192231	0.359399	0.999047
HXD11	0.698913	0	2.94918e-05	0.00011864	0.00096145	-0.185188	0	0	-0.0005122	0.00089616	-0.162496	0.35823	0.999047
HOXB2	0.699041	0	3.49674e-05	0.0005478	0.00138084	-0.383815	0	0	-0.0014596	0.00123803	-0.359693	0.358046	0.999047
LEF1	0.699785	0	0.00261652	5.30894e-05	0.00239208	-0.588625	0	0.00082579	-0.0015183	0.00215362	-0.579121	0.356982	0.999047
NFIB	0.70148	0	0.00156373	-0.0004607	0.00238807	-0.353125	0	0.00102475	0.00035258	0.00203693	-0.309271	0.354562	0.999047
OSR1	0.702907	0	0.00119359	-0.0003084	0.00112735	-0.195897	0	0.00046502	-0.0016349	0.00099959	-0.17705	0.352531	0.999047
LRRFIP1	0.705944	0	0	-0.0025196	0.00153702	-0.62412	0	0	-0.0006275	0.00102968	-0.260583	0.348219	0.999047
ZNF652	0.706253	0	0.00124889	-0.0023376	0.0019706	-0.235853	0	0.00087521	-0.0011163	0.00171566	-0.271712	0.347781	0.999047
ZNF282	0.708531	0	0.00324043	0.00219737	0.00262149	-0.6748	0	0.00094094	0.00136557	0.00263696	-0.46226	0.344562	0.999047
HOXD4	0.710252	0	6.94429e-06	0.00030001	0.00124733	-0.246061	0	0	-0.0033357	0.00136196	-0.420048	0.342135	0.999047
RBM42	0.710523	0	0	0.00028481	0.00133478	-0.302271	0	0	7.36998e-05	0.00096535	-0.244233	0.341754	0.999047
EN1	0.711163	0	0.00094062	-0.000144	0.00129677	-0.277288	0	0.00046905	-0.0021843	0.00119881	-0.285974	0.340853	0.999047
ZKSCAN8	0.711909	0	0	0.00070165	0.0013812	-0.280549	0	0	0.00078179	0.00091681	-0.289282	0.339805	0.999047
ZNF189	0.712072	0	0.00227653	0.00090697	0.00306925	-0.742109	0	0.00109467	0.00400427	0.00249198	-0.327393	0.339576	0.999047
IKZF1	0.712191	0	0.0017934	0.0039139	0.002598	-0.506946	0	0.00087882	-0.001274	0.00220306	-0.426462	0.33941	0.999047
ESRRB	0.71306	0	0.00016364	0.00043542	0.00135947	-0.355963	0	6.92959e-05	-0.0007788	0.00161623	-0.752972	0.33819	0.999047
GTF3C2	0.713752	0	0	0.000858	0.00144564	-0.206616	0	0	0.00251176	0.00140645	-0.216176	0.33722	0.999047
STA5A	0.714797	0	0	0.00035659	0.00081207	-0.185141	0	0	-7.96e-05	0.00073112	-0.151998	0.335756	0.999047
MNX1	0.716085	0	0.00112786	-0.0008691	0.00142344	-0.264457	0	0.00059917	-0.0027184	0.00143177	-0.34652	0.333957	0.999047
ASCL2	0.716326	0	0.00096788	-0.0023602	0.00154408	-0.405358	0	0.00049758	0.0010956	0.00131846	-0.256209	0.33362	0.999047
ELK3	0.71667	0	0.0014037	0.0012128	0.00195646	-0.305379	0	0.0007807	-0.0005424	0.00179548	-0.397875	0.33314	0.999047
NKX22	0.717243	0	0	0.00262606	0.00135944	-0.315943	0	0	0.00090611	0.0011843	-0.157147	0.332341	0.999047
ZNF449	0.717264	0	0.00050603	0.00164812	0.00173384	-0.575256	0	0.00030675	0.00265519	0.00152327	-0.37617	0.332312	0.999047
CDK2AP1	0.718101	0	0	0.00126375	0.00166184	-0.359995	0	0	-0.0017748	0.0015448	-0.648401	0.331145	0.999047
NKX2-1	0.718612	0	3.09659e-05	-0.0007546	0.00087667	-0.151454	0	3.07942e-05	-0.0006886	0.00088254	-0.332907	0.330434	0.999047
TBX21	0.719611	0	0.00158425	0.00011749	0.00211537	-0.535156	0	0.00086314	-1.6e-05	0.00166585	-0.446523	0.329045	0.999047
CERS4	0.719611	0	0	-0.0011925	0.00137839	-0.280751	0	0	-0.0011632	0.00129579	-0.312567	0.329044	0.999047
HTF4	0.719675	0	7.8722e-06	-0.0019339	0.0011438	-0.462278	0	0	-6.7e-05	0.00105088	-0.292185	0.328955	0.999047
PAXIP1	0.71992	0	0	0.000867	0.00131079	-0.347055	0	0	0.00048227	0.0012142	-0.226902	0.328616	0.999047
SMCR7L	0.721116	0	0	0.00090621	0.00133508	-0.338217	0	0	0.0008678	0.00115564	-0.178264	0.326956	0.999047
TFAP4	0.722064	0	0.00149152	-0.0010928	0.0020964	-0.718023	0	0.00101319	0.00223978	0.00199533	-0.453831	0.325641	0.999047
VSX1	0.72357	0	0.00119221	0.00201084	0.00143211	-0.235221	0	0.00060967	0.00128293	0.00141346	-0.260525	0.323558	0.999047
NR1D2	0.723988	0	0.0006086	-0.0002488	0.0011989	-0.309046	0	0.00044133	0.00028878	0.00100089	-0.199896	0.32298	0.999047
NKX2-5	0.724048	0	0.0010594	-0.0044659	0.00213393	-0.725928	0	0.00052082	-0.0015288	0.00166261	-0.458827	0.322897	0.999047
RFX4	0.724926	0	0.00119001	0.00084185	0.00130669	-0.219766	0	0.00069193	-0.0010852	0.00114118	-0.207876	0.321685	0.999047
TBX6	0.725422	0	0.00145437	-0.0021295	0.00234621	-0.537832	0	0.00076289	-0.0016545	0.00202658	-0.390105	0.321002	0.999047
CPSF4	0.725848	0	0	0.00016631	0.00206924	-0.533412	0	0	-0.0001586	0.0016257	-0.349906	0.320414	0.999047
LHX3	0.725932	0	0.00077963	-0.0019129	0.0017319	-0.659489	0	0.00035074	-0.0015259	0.00129537	-0.379813	0.320298	0.999047
TEAD4	0.726419	0	0.00136315	-0.0033254	0.0021811	-0.510668	0	0.00090069	-0.0025148	0.00199009	-0.653366	0.319628	0.999047
ZNF250	0.727207	0	0	0.00146202	0.00165656	-0.311806	0	0	0.00083856	0.00117916	-0.235935	0.318544	0.999047
CRX	0.727216	0	0.0015979	0.00192535	0.00241895	-0.39474	0	0.00066936	-0.0012197	0.00272616	-0.852144	0.318532	0.999047
PITX3	0.727646	0	0.00071185	-0.0007726	0.00114572	-0.27916	0	0.00034961	-0.0008466	0.00086562	-0.119401	0.317941	0.999047
GRHL2	0.728021	0	0.00188521	-0.001636	0.00259563	-0.362524	0	0.0009953	-0.0007617	0.00231127	-0.474257	0.317426	0.999047
ZFX	0.72827	1.02362e-05	0.00409198	0.00516028	0.00216154	-0.359676	0	0.00111332	0.00477274	0.0016343	-0.240895	0.317083	0.999047
CELF4	0.729758	0	0	-0.0014495	0.00192878	-0.603086	0	0	-0.0036334	0.00183946	-0.768136	0.315043	0.999047
NF2L1	0.729988	0	0	-0.0013078	0.00128685	-0.348283	0	0	-0.0005468	0.00122893	-0.406684	0.314728	0.999047
SOX3	0.730481	0	0.00098363	-0.0017768	0.00313883	-0.639439	0	0.0006273	0.00093325	0.00221562	-0.4272	0.314052	0.999047
E2F4	0.731145	0	0.00501187	0.00628586	0.00326849	-0.722077	0	0.00168502	0.00316941	0.00275625	-0.508897	0.313143	0.999047
ZNF720	0.734662	0	0	-0.0019174	0.00103857	-0.340539	0	0	0.00041226	0.00111656	-0.228078	0.308345	0.999047
TULP1	0.735128	0	0	-0.0006083	0.00140392	-0.289027	0	0	-0.0002678	0.00120301	-0.270895	0.307711	0.999047
RAX2	0.735264	0	0.00014544	0.00059259	0.00117902	-0.301918	0	7.01804e-05	-0.0021199	0.00110152	-0.314369	0.307525	0.999047
SF1	0.73569	0	0	-0.0004836	0.00129236	-0.394362	0	0	-0.0010076	0.00120042	-0.313952	0.306946	0.999047
GATA6	0.735762	0	0.00104379	0.00044596	0.00174112	-0.380461	0	0.00054583	-0.0006534	0.00173078	-0.251076	0.306849	0.999047
TBR1	0.737874	0	0.00047103	-0.0010166	0.00149338	-0.264512	0	0.00032809	0.00074297	0.00095287	-0.157904	0.303982	0.999047
GOT1	0.738267	0	0	-0.0002414	0.00154187	-0.271744	0	0	0.00162249	0.00149713	-0.307999	0.30345	0.999047
ZBTB33	0.738395	0	0.0006618	0.00046022	0.00120086	-0.426802	0	0.00034199	0.0004666	0.00156419	-0.58204	0.303276	0.999047
GSC	0.739109	0	0.00015524	-9.51e-05	0.00116106	-0.33333	0	7.64018e-05	0.00037962	0.0009585	-0.22325	0.302309	0.999047
SMAD3	0.740139	0	0.00164552	0.00013508	0.00196722	-0.313921	0	0.00082762	-0.0009623	0.00185108	-0.274556	0.300918	0.999047
RCOR1	0.742342	0	5.09725e-06	0.0027643	0.00086349	-0.150851	0	0	0.00161694	0.00119109	-0.257268	0.297945	0.999047
STAT5B	0.742405	0	0.00050163	-0.0005162	0.00118841	-0.441963	0	0.00021382	0.00094103	0.00102299	-0.246967	0.297861	0.999047
SND1	0.742853	0	0	-9.36e-05	0.00120948	-0.255146	0	0	0.00092727	0.00101161	-0.258318	0.297258	0.999047
PDS5A	0.743491	0	0	0.00122063	0.00160069	-0.362013	0	0	0.00291738	0.00155756	-0.516886	0.296398	0.999047
GPANK1	0.745134	0	0	-0.0007979	0.00158966	-0.676114	0	0	-0.0019077	0.00127384	-0.394688	0.294191	0.999047
ZN770	0.7453	0	0.0009614	-0.0006187	0.00099899	-0.211746	0	0.00033123	0.00077568	0.00099758	-0.196121	0.293968	0.999047
CAT	0.745469	0	0	0.0001941	0.00085474	-0.225913	0	0	0.00034427	0.00082782	-0.210268	0.293741	0.999047
MTHFD1	0.745783	0	0	0.00249535	0.00193429	-0.334384	0	0	5.39674e-05	0.00171743	-0.612147	0.293321	0.999047
DHX36	0.74719	0	0	-0.0011568	0.00121578	-0.301189	0	0	-0.0019836	0.00112351	-0.300903	0.291435	0.999047
KLF4	0.749463	0	0.00265956	0.00473716	0.00285718	-0.37852	0	0.00120516	0.00150575	0.00348785	-0.829918	0.288398	0.999047
BACH1	0.749844	0	0.00156211	0.0001924	0.00214068	-0.595143	0	0.00096401	0.00197996	0.00186824	-0.375724	0.28789	0.999047
ASCC1	0.750578	0	0	0.00088187	0.00101071	-0.205898	0	0	0.0008234	0.00163365	-0.358938	0.286912	0.999047
BHLHE22	0.750997	0	0.00096878	-0.0020757	0.00213774	-0.790457	0	0.00059027	0.00113224	0.00208699	-0.499613	0.286353	0.999047
ZNF460	0.751665	0	0.00079881	-0.0006915	0.00136187	-0.632205	0	0.00036973	0.00194287	0.00125178	-0.226029	0.285465	0.999047
ESRRA	0.7518	0	0.00203751	0.0009322	0.00247344	-0.411904	0	0.00091393	0.00375987	0.00220767	-0.648721	0.285285	0.999047
BATF	0.752897	0	0.00153548	-0.004054	0.00208817	-0.567615	0	0.00075152	-0.0019509	0.00180013	-0.463939	0.283826	0.999047
PLAG1	0.753587	0	0.0024048	0.0009667	0.00217057	-0.398864	0	0.00105444	0.00489884	0.00201946	-0.381912	0.282911	0.999047
DTL	0.753902	0	0	-3.39e-05	0.00130364	-0.361665	0	0	-0.0001889	0.00126285	-0.512076	0.282492	0.999047
FOXO4	0.754518	0	0.0014482	-0.0019678	0.0015493	-0.241484	0	0.00075402	-0.0026509	0.00131044	-0.243951	0.281677	0.999047
GFI1	0.755338	0	0.00055254	0.0009149	0.00171971	-0.240417	0	0.00037368	-0.001862	0.0017203	-0.479811	0.280589	0.999047
IRF4	0.756193	0	0.0011085	0.00019505	0.001538	-0.24159	0	0.00067294	-0.0016477	0.0020153	-0.797913	0.279459	0.999047
CPEB1	0.757055	0	0.00087848	-0.0015878	0.00107788	-0.216873	0	0.00041936	-0.0015697	0.00086343	-0.234033	0.27832	0.999047
ZBTB12	0.758169	0	0.00121994	-0.0007533	0.00161467	-0.278811	0	0.00072092	-0.0028356	0.00153257	-0.326506	0.276848	0.999047
TBP	0.758726	0	0.00131672	-0.0026659	0.00236972	-0.907755	0	0.00078249	-0.0019342	0.00218501	-0.522794	0.276115	0.999047
DDX20	0.758748	0	0	0.00236307	0.0013048	-0.301449	0	0	0.00053534	0.00161738	-0.494404	0.276086	0.999047
NKX3-2	0.758871	0	0.00087317	-0.002046	0.00215938	-0.435046	0	0.00056782	-0.0034696	0.00172985	-0.310676	0.275923	0.999047
ZNF707	0.760168	0	0.00067806	0.00280941	0.00251216	-0.529482	0	0.00034152	0.00651184	0.00229757	-0.215891	0.274216	0.999047
HOXD9	0.760309	0	0.00014614	0.00034154	0.00152492	-0.220548	0	6.18917e-05	-0.0019565	0.00147338	-0.250332	0.27403	0.999047
GTPBP6	0.761369	0	0	2.82261e-05	0.00092586	-0.202885	0	0	-0.0010208	0.00093008	-0.32231	0.272637	0.999047
RARB	0.763687	0	0.00178809	-0.0027996	0.00197519	-0.405557	0	0.00067786	-0.003661	0.00176589	-0.38897	0.269597	0.999047
NR1H2	0.76389	-3.09e-06	0.00179146	0.00135252	0.00247102	-0.572982	0	0.00059132	-0.0016713	0.00201482	-0.525212	0.269332	0.999047
SP3	0.7643	0	0.00179829	0.00247445	0.00190185	-0.308416	0	0.00081064	0.00425081	0.00221725	-0.206495	0.268795	0.999047
ZBTB18	0.764956	0	0.00079263	-0.0049908	0.00187415	-0.356014	0	0.00056175	-0.0009808	0.00153327	-0.369334	0.267937	0.999047
UBXN1	0.765322	0	0	-0.0013634	0.00227228	-0.852441	0	0	-0.0021051	0.00186802	-0.449415	0.267459	0.999047
CXXC1	0.766076	0	0	0.00081502	0.00134835	-0.298615	0	0	0.00106376	0.0009968	-0.149759	0.266474	0.999047
BHLHE41	0.766489	0	0.00089296	0.0004707	0.00131951	-0.296497	0	0.00061007	0.0005694	0.00129059	-0.368027	0.265935	0.999047
NELFB	0.768375	0	0	-0.0020993	0.00141681	-0.3402	0	0	-0.0008048	0.00147973	-0.400974	0.263477	0.999047
PLG	0.768894	0	0	-0.001329	0.00139275	-0.33846	0	0	-0.0029538	0.00168062	-0.529449	0.262802	0.999047
PCK2	0.771202	0	0	0.00121559	0.0016003	-0.257557	0	0	0.00164996	0.0015479	-0.451433	0.259805	0.999047
FOXP3	0.771387	0	0.00022663	-0.0005099	0.0015113	-0.262835	0	0.00011556	-0.0017462	0.0012159	-0.303718	0.259564	0.999047
FOXK1	0.771912	0	0.00204051	-0.004088	0.00266343	-0.642888	0	0.00096557	-0.0043732	0.00243474	-0.745034	0.258884	0.999047
PTCD1	0.772507	0	0	-0.0020074	0.00138259	-0.274961	0	0	-0.0010907	0.00153356	-0.516509	0.258114	0.999047
E2F1	0.773887	0	0.00140826	0.00381276	0.00218723	-0.366262	0	0.00086373	0.00304102	0.00193135	-0.217762	0.25633	0.999047
HDAC8	0.774776	0	0	0.00142462	0.00162267	-0.297751	0	0	0.00042287	0.00133561	-0.331269	0.255182	0.999047
HCLS1	0.777054	0	0	-0.0001411	0.00124075	-0.319088	0	0	0.00424912	0.00146501	-0.211308	0.252245	0.999047
NANOS1	0.779998	0	0	0.00150963	0.00131179	-0.409268	0	0	0.00095849	0.00182541	-0.294102	0.248464	0.999047
CBFA2T2	0.780963	0	0	0.00131816	0.00146712	-0.335634	0	0	-0.0002325	0.00148941	-0.57623	0.247227	0.999047
NFIL3	0.782124	0	0.00220039	-0.0008156	0.00272983	-0.388698	0	0.00118648	0.00013077	0.00274243	-0.392691	0.245742	0.999047
ZNF26	0.78232	0	0	-0.0005776	0.00177152	-0.258717	0	0	0.00141368	0.00135962	-0.351778	0.245492	0.999047
SSX2	0.783297	0	0	-0.0015974	0.00083668	-0.191601	0	0	-0.0001598	0.00100698	-0.213838	0.244243	0.999047
DDX43	0.783301	0	0	-0.0010288	0.00130741	-0.186143	0	0	-0.0007274	0.00152024	-0.403797	0.244239	0.999047
NR1I3	0.785042	0	0.00083148	-0.0009545	0.00154796	-0.363755	0	0.00047712	0.00124776	0.00129161	-0.369318	0.242018	0.999047
PROP1	0.786064	0	0.00027633	-0.0027326	0.00118331	-0.311547	0	0.00018921	-0.0022551	0.0009597	-0.253115	0.240717	0.999047
U2AF1	0.790146	0	0	-0.0013027	0.00180743	-0.473695	0	0	-0.0018394	0.00152494	-0.383126	0.235538	0.999047
ZNF682	0.790169	0	0.00106464	2.46747e-06	0.00158267	-0.348856	0	0.00048706	0.00331881	0.00140741	-0.242256	0.235508	0.999047
ZNF549	0.790204	0	0.00120223	0.00289736	0.0023128	-0.475564	0	0.00072367	0.00243233	0.00249192	-0.764506	0.235464	0.999047
NR2C2	0.792262	0	0.00154933	-0.0007535	0.00210885	-0.404271	0	0.00087105	0.00299293	0.00162654	-0.2832	0.232863	0.999047
DUSP26	0.79389	0	0	0.00078304	0.00109424	-0.296059	0	0	9.55967e-05	0.00092482	-0.261769	0.230811	0.999047
NKX61	0.795403	0	0.00109493	0.00101572	0.00170447	-0.300196	0	0.00047021	-0.0013092	0.00139352	-0.480584	0.228906	0.999047
RFX7	0.796051	0	0.00055736	0.00045886	0.00093414	-0.267774	0	0.00039208	-0.0005474	0.00084255	-0.222888	0.228091	0.999047
GTF3C5	0.801236	0	0	-0.0004378	0.00141313	-0.287247	0	0	0.00105514	0.00087748	-0.222216	0.221599	0.999047
ODC1	0.801555	0	0	0.00166409	0.00137339	-0.4633	0	0	0.0006832	0.00132945	-0.268362	0.221202	0.999047
NFE2L1	0.801736	0	0.00108765	-0.0016173	0.00276781	-0.777829	0	0.00052081	0.00049136	0.00291559	-0.552811	0.220976	0.999047
BOLL	0.803633	0	0	-0.0008074	0.0013571	-0.292281	0	0	-0.0027826	0.00174004	-0.74109	0.218613	0.999047
ZNF384	0.804403	0	0.00037904	-0.0002422	0.00129583	-0.259611	0	0.00018832	-0.0010937	0.00122031	-0.269718	0.217655	0.999047
ZBT18	0.805005	0	0.00013311	-0.0021149	0.0011196	-0.305254	0	7.69665e-05	-0.0003629	0.0010395	-0.196551	0.216906	0.999047
RUNX3	0.805309	-9.18e-06	0.00160049	-0.0007219	0.00189592	-0.442734	0	0.00083746	-0.0011346	0.00152178	-0.204131	0.216529	0.999047
BNC2	0.806895	0	5.0593e-05	-0.0006779	0.00113908	-0.349352	0	3.94714e-05	0.00017521	0.00086511	-0.176327	0.214562	0.999047
ZNF695	0.807403	0	0	0.00162073	0.0014002	-0.25278	0	0	-0.0011372	0.00115721	-0.346931	0.213933	0.999047
NR2F2	0.80755	0	0.00130159	0.0010162	0.00215673	-0.402616	0	0.00070907	0.00296687	0.00179324	-0.245686	0.21375	0.999047
HOXD10	0.807708	0	0.00040147	-0.0009852	0.00125001	-0.31416	0	0.00027701	-0.0016367	0.00105558	-0.1923	0.213554	0.999047
DIS3	0.807778	0	0	-0.0001577	0.00132919	-0.353583	0	0	-0.00014	0.00120167	-0.285383	0.213468	0.999047
GCM2	0.807807	0	0.00017467	0.00037143	0.00119318	-0.287159	0	0.00010039	0.00126652	0.00093503	-0.168107	0.213432	0.999047
THRB	0.808057	0	0.0102249	-0.0045099	0.00356927	-0.637441	0	0.00180701	-0.0046974	0.0035493	-0.731266	0.213123	0.999047
ZSCAN31	0.808602	0	0.00093434	-5.03e-05	0.00115941	-0.20605	0	0.00045501	-0.0006761	0.00109731	-0.219375	0.212449	0.999047
ZNF331	0.808942	0	0.00084179	0.00138142	0.00205154	-0.373933	0	0.00037501	0.00263673	0.00210724	-0.351917	0.212028	0.999047
MYOG	0.811492	0	0.00067033	-0.0013145	0.0016014	-0.3833	0	0.00044113	0.00093146	0.00144353	-0.310372	0.208881	0.999047
RNF138	0.813169	0	0	0.00108146	0.00209877	-0.636226	0	0	-0.0002146	0.00151374	-0.405336	0.206817	0.999047
HES5	0.815733	0	0.0006125	0.00238755	0.00156781	-0.321813	0	0.00044264	0.00282694	0.00115651	-0.154468	0.203668	0.999047
WT1	0.816055	0	0.00239763	0.00222455	0.00218516	-0.697517	0	0.00093339	0.00386396	0.00235111	-0.590636	0.203273	0.999047
EGR2	0.816314	0	0.00351218	0.00310544	0.00177386	-0.290733	0	0.00065078	0.00716747	0.00175176	-0.210393	0.202956	0.999047
NFAC4	0.817448	0	2.89084e-06	0.00033727	0.0011524	-0.274656	0	0	-0.0018128	0.00130481	-0.322468	0.201568	0.999047
HXD9	0.817734	0	0	0.00053405	0.00138885	-0.231185	0	0	-5.32e-07	0.0013011	-0.258808	0.201219	0.999047
MORN1	0.820056	0	0	0.0053796	0.00207702	-0.48149	0	0	-0.001848	0.00188881	-0.598825	0.198383	0.999047
RUNX1	0.823647	0	0.00092308	-0.0017373	0.00182627	-0.335121	0	0.00053621	-0.0023456	0.00149083	-0.466152	0.194014	0.999047
RBM3	0.824645	0	0	-0.0019572	0.00185793	-0.77363	0	0	-0.0045923	0.00162378	-0.445549	0.192802	0.999047
GATA4	0.825477	0	0.00111929	-0.0013955	0.00221449	-0.46503	0	0.00058625	-0.0021114	0.00223737	-0.513306	0.191794	0.999047
ZNF354C	0.826122	0	0	-0.0004405	0.00162865	-0.280355	0	0	-0.0009128	0.00166568	-0.69307	0.191013	0.999047
SRF	0.826434	0	0.00126769	-0.0029035	0.00159474	-0.526835	0	0.000604	-0.0024094	0.00119683	-0.276728	0.190635	0.999047
MTA3	0.826945	0	0	0.00138608	0.00083334	-0.146652	0	0	0.00211661	0.00109338	-0.198274	0.190017	0.999047
KIAA0907	0.828009	0	0	0.0017197	0.00257333	-0.625955	0	0	0.00072717	0.00180889	-0.352046	0.188731	0.999047
GPAM	0.828597	0	0	2.19258e-05	0.00138555	-0.3638	0	0	1.20148e-05	0.00193481	-0.645943	0.188022	0.999047
ETFB	0.830694	0	0	-0.0002007	0.00130704	-0.311294	0	0	0.00016821	0.00129972	-0.243079	0.185494	0.999047
HIC2	0.834755	0	0.00021237	0.00078007	0.00150695	-0.252292	0	0.00013941	0.00283923	0.00147714	-0.195298	0.180617	0.999047
NFKB2	0.835229	0	0.00036207	-0.0018069	0.00133703	-0.533421	0	0.00024538	0.00041722	0.00103106	-0.167076	0.180049	0.999047
POU4F3	0.835368	0	0.00092017	0.00040236	0.00145778	-0.263304	0	0.00039389	-0.0007835	0.00155412	-0.32153	0.179883	0.999047
MYOD1	0.836063	0	0.00211713	3.84871e-05	0.00245511	-0.477595	0	0.00096016	0.00320911	0.0021324	-0.319471	0.179051	0.999047
TBX5	0.837452	0	0.00167487	-0.0008106	0.00204877	-0.326006	0	0.00089927	-0.0011752	0.00198522	-0.427626	0.177391	0.999047
ZFP42	0.837545	0	0.00090251	0.00100937	0.00193132	-0.390288	0	0.00064475	-0.0006966	0.00158312	-0.620387	0.17728	0.999047
ZNF85	0.838944	0	0.00102271	0.00111207	0.00095757	-0.13974	0	0.00052135	-0.0013617	0.00096166	-0.234272	0.175611	0.999047
HMGA1	0.83932	0	0	-0.001937	0.00127798	-0.257141	0	0	-0.0018412	0.00108705	-0.38749	0.175164	0.999047
NEUROG2	0.839853	0	0.00094484	-0.0037509	0.00155709	-0.330551	0	0.00059818	-0.0026883	0.00136537	-0.275026	0.174529	0.999047
ZNF655	0.841991	0	0	0.00145206	0.00193214	-0.685412	0	0	-9.01e-05	0.0013969	-0.433219	0.171986	0.999047
ZN335	0.84293	0	0.00063098	0.00044738	0.00135748	-0.462281	0	0.00031479	-0.000815	0.00126976	-0.360244	0.170872	0.999047
NR1H3	0.844119	0	0.00107847	-0.0011328	0.00122424	-0.21073	0	0.00061425	-0.0008196	0.001204	-0.311417	0.169461	0.999047
ZNF160	0.84517	0	0	0.00134784	0.00146021	-0.262832	0	0	0.00037378	0.00154748	-0.349264	0.168218	0.999047
ATOH1	0.846169	0	0.00083323	-0.0043147	0.00193985	-0.35665	0	0.00053738	-0.0010826	0.00208446	-0.520615	0.167036	0.999047
PPARG	0.846964	0	0.00170095	-0.0006275	0.00192685	-0.318817	0	0.00072625	0.00299906	0.00144383	-0.184775	0.166097	0.999047
FOXF2	0.84753	0	0.00126206	-0.0038562	0.00215277	-0.41355	0	0.00061357	-0.0029119	0.0020155	-0.564819	0.165429	0.999047
NR0B1	0.847641	0	1.3859e-05	0.00070232	0.00111927	-0.285468	0	0	0.00133953	0.00088874	-0.167117	0.165298	0.999047
CCDC25	0.848336	0	0	0.00189317	0.00124615	-0.245926	0	0	0.00095006	0.00115094	-0.244362	0.164479	0.999047
HNF4G	0.84892	0	0.00199691	0.00015658	0.00242603	-0.420953	0	0.00107617	0.00048684	0.00197635	-0.43898	0.16379	0.999047
HLF	0.849786	0	0.00092622	-0.0021584	0.00122986	-0.259481	0	0.000503	-0.0015531	0.00118974	-0.180489	0.162771	0.999047
ELF4	0.851067	0	0.00127721	-5.47e-05	0.00180759	-0.665325	0	0.00056356	-0.003511	0.00180074	-0.470018	0.161265	0.999047
DMRT1	0.852466	0	0.00127107	-0.0021238	0.00246053	-0.654369	0	0.00063271	-0.003121	0.00207217	-0.640481	0.159622	0.999047
NR6A1	0.853866	0	0.0022173	-0.004112	0.00263921	-0.939055	0	0.00090481	-0.0006286	0.0020393	-0.597483	0.157981	0.999047
NFATC4	0.854366	0	0.0003756	-1.7e-05	0.00197377	-0.313094	0	0.00021792	-0.0023632	0.00177762	-0.322468	0.157395	0.999047
AVEN	0.854372	0	0	0.00125597	0.00188829	-0.551497	0	0	0.00074823	0.0012281	-0.27656	0.157389	0.999047
RBBP5	0.855834	0	0	-0.0017084	0.0015908	-0.550665	0	0	-0.0005367	0.00145329	-0.335132	0.155679	0.999047
KLF15	0.857579	0	0.00266356	0.0036363	0.00208503	-0.302358	0	0.00093473	0.00015624	0.00264692	-0.724349	0.153642	0.999047
NR2E3	0.858276	0	0.00063356	-0.0026417	0.00112916	-0.160659	0	0.00032749	-0.0010822	0.00097837	-0.183082	0.152829	0.999047
SRRM3	0.860136	0	0	0.00069518	0.00142391	-0.541722	0	0	-0.0008763	0.00126139	-0.221457	0.150664	0.999047
FOXD2	0.861448	-1.08e-05	0.00520846	-0.004577	0.00132612	-0.316676	0	0.00083631	-0.003509	0.00121695	-0.211323	0.149141	0.999047
IRF3	0.863051	0	0.00141304	-0.0026381	0.00179842	-0.493038	0	0.00054079	-0.0032787	0.0017445	-0.401924	0.147281	0.999047
ASPSCR1	0.864495	0	0	0.00215925	0.00117432	-0.166708	0	0	-0.0017223	0.00130994	-0.33634	0.14561	0.999047
TIMM44	0.868326	0	0	-0.0009122	0.00169047	-0.648355	0	0	0.00029178	0.00130742	-0.409797	0.141188	0.999047
UQCRB	0.868799	0	0	0.00147637	0.00194451	-0.53235	0	0	-0.0006558	0.00120779	-0.336781	0.140644	0.999047
SREBF1	0.869752	0	0.00115962	0.00072543	0.00183004	-0.432147	0	0.00078169	0.00150635	0.00140077	-0.225479	0.139547	0.999047
ZKSCAN5	0.870157	0	0.00146414	0.0007087	0.00176613	-0.324773	0	0.00067985	0.00074486	0.00241641	-0.418721	0.139081	0.999047
TAL1	0.870289	0	0.00138201	-0.0021023	0.00145807	-0.293988	0	0.00084955	0.00012874	0.00140488	-0.219224	0.13893	0.999047
ZNF711	0.871621	0	0	0.00293914	0.00126247	-0.260593	0	0	0.00150974	0.00106804	-0.229566	0.1374	0.999047
SOD1	0.876361	0	0	0.00121463	0.0021857	-0.65488	0	0	0.00321918	0.00196829	-0.533772	0.131978	0.999047
INSM1	0.876703	0	0.00061849	-0.0013777	0.00167503	-0.228913	0	0.00049577	0.00068625	0.00138926	-0.202431	0.131587	0.999047
TIMM8A	0.877418	0	0	0.00202424	0.0016609	-0.441164	0	0	0.00138366	0.0011657	-0.234983	0.130771	0.999047
HOXB8	0.879812	0	0.00029332	0.00116997	0.00143421	-0.303248	0	0.00012233	-0.0023778	0.00144821	-0.432189	0.128046	0.999047
E2F7	0.880517	0	0.00082005	0.00115571	0.00118192	-0.318602	0	0.00051466	-0.0003496	0.00110176	-0.193661	0.127246	0.999047
PDE6H	0.880922	0	0	-0.0004904	0.00110855	-0.373227	0	0	-0.0015394	0.00109792	-0.246306	0.126786	0.999047
UNCX	0.881168	0	0.00027488	-0.0002466	0.00131844	-0.336379	0	0.00017577	-0.0027489	0.0011953	-0.342764	0.126507	0.999047
RORB	0.881856	0	0.00188228	-0.0013726	0.00256302	-0.344298	0	0.00101225	0.00251722	0.00211714	-0.342019	0.125726	0.999047
ZNF766	0.882243	0	0	0.00090152	0.00137573	-0.487284	0	0	0.00073927	0.00154699	-0.457866	0.125288	0.999047
KIF22	0.882492	0	0	-0.0025685	0.00212478	-0.779787	0	0	-0.000635	0.00171256	-0.562917	0.125006	0.999047
TFAP2A	0.883027	0	0.00316273	0.00413376	0.00271745	-0.379197	0	0.00146003	0.00564826	0.00274545	-0.379197	0.124399	0.999047
MBD2	0.883027	0	5.46709e-05	0.00178233	0.00143815	-0.243876	0	2.92196e-05	0.00165004	0.00091785	-0.149957	0.124399	0.999047
MYF5	0.883844	0	0.00022892	-0.0021935	0.0017012	-0.475519	0	0.00012617	0.00087357	0.00142103	-0.300555	0.123475	0.999047
ZFP57	0.884081	0	0.00060587	0.00149581	0.00234201	-0.315	0	0.00036838	0.00322178	0.00226248	-0.307255	0.123207	0.999047
AHR	0.885717	0	0.0008404	0.00238375	0.00153999	-0.35084	0	0.00050653	0.00055169	0.00126745	-0.339584	0.121357	0.999047
TPPP	0.88646	0	0	-0.0007086	0.0014451	-0.252734	0	0	0.00023077	0.00094114	-0.22302	0.120519	0.999047
CDX1	0.886675	0	0.00050511	-0.0019063	0.00142164	-0.257605	0	0.00028087	-0.0041322	0.00146285	-0.278869	0.120276	0.999047
PURG	0.889485	0	0	4.07317e-05	0.00111408	-0.227187	0	0	0.00079644	0.0011308	-0.290776	0.117113	0.999047
ERR3	0.890038	0	0	0.00098022	0.00104532	-0.27448	0	0	-0.0016261	0.00097053	-0.309801	0.116491	0.999047
CELF5	0.890363	0	0	-0.0019269	0.00185607	-0.601301	0	0	-0.0035426	0.0018184	-0.768136	0.116126	0.999047
CTCF	0.890609	0	0.00188471	-0.0023404	0.00291264	-0.821059	0	0.00083388	-0.0024984	0.00261359	-0.821059	0.115849	0.999047
HOXA5	0.891032	0	0.00015296	-0.0017025	0.0015042	-0.33603	0	9.05707e-05	-0.0027073	0.00155725	-0.362002	0.115375	0.999047
PRDM4	0.891698	0	0.00160999	0.00162326	0.00201589	-0.297617	0	0.00072762	-0.0026159	0.00214759	-0.626915	0.114628	0.999047
NR5A2	0.89201	0	0.00039628	-0.0007953	0.00162524	-0.352313	0	0.00029284	0.00044129	0.00123506	-0.271883	0.114278	0.999047
SNRNP70	0.896814	0	0	-0.0015013	0.00100682	-0.285137	0	0	-0.0003919	0.00102928	-0.211516	0.108907	0.999047
CREB3L1	0.897408	0	0.00163619	-0.0006058	0.00202979	-0.349545	0	0.00113366	-0.0005801	0.00196289	-0.515401	0.108245	0.999047
E2F2	0.898248	0	0.00130801	0.0006229	0.00158565	-0.309495	0	0.0007684	0.00050885	0.00148518	-0.314576	0.107309	0.999047
VAX2	0.898405	0	0.00267061	-0.0012607	0.00157014	-0.251987	0	0.00075474	-0.0026898	0.00155985	-0.306085	0.107134	0.999047
SCRT1	0.898613	0	0.00124622	-0.0012928	0.00135162	-0.322884	0	0.00062298	0.00301155	0.00177702	-0.182125	0.106903	0.999047
ZNF124	0.899178	0	0	-0.0009635	0.001144	-0.298502	0	0	-0.0024004	0.00102495	-0.282222	0.106274	0.999047
FOXK2	0.899368	0	0.00101584	-0.0039563	0.0027287	-0.747409	0	0.00062348	-0.0019306	0.0018941	-0.308577	0.106063	0.999047
FIP1L1	0.900351	0	0	-0.0001345	0.00127216	-0.319879	0	0	0.0019869	0.00133272	-0.237438	0.104971	0.999047
STAT5A	0.90227	0	0.00019948	0.00013071	0.001295	-0.439152	0	0.00012045	0.0003707	0.0010757	-0.252781	0.102841	0.999047
NCBP2	0.905262	0	0	0.000893	0.00191633	-0.401998	0	0	0.00372943	0.0017785	-0.254085	0.0995314	0.999047
ID2	0.908747	0	0	0.00063083	0.00161276	-0.34813	0	0	-0.0002737	0.00136298	-0.476812	0.0956886	0.999047
RAB18	0.90972	0	0	0.0001632	0.0017732	-0.507982	0	0	-0.0001165	0.00190127	-0.443636	0.0946185	0.999047
ZDHHC5	0.910117	0	0	0.00184501	0.00190305	-0.520618	0	0	0.00117291	0.00153397	-0.333273	0.0941819	0.999047
CSTF2	0.912514	0	0	0.00187724	0.00122348	-0.23541	0	0	0.00154614	0.00123503	-0.185216	0.0915519	0.999047
PRRX1	0.914977	0	0.00061832	-0.0018704	0.00209919	-0.535506	0	0.00032076	-0.0027038	0.00170567	-0.332225	0.0888559	0.999047
FOXA2	0.915535	0	0.00178288	-0.0046679	0.00273773	-0.644068	0	0.0009182	-0.0019342	0.00198206	-0.297475	0.0882466	0.999047
ECSIT	0.916156	0	0	-0.0025874	0.00171695	-0.611392	0	0	-0.0005437	0.00137738	-0.328274	0.0875685	0.999047
NKX2-2	0.917278	0	0.00106727	-0.0022332	0.00169594	-0.66555	0	0.00056615	-0.0015517	0.00140806	-0.420665	0.0863445	0.999047
MSRA	0.917564	0	0	0.00011151	0.00110346	-0.236397	0	0	0.00099351	0.00156223	-0.423048	0.0860327	0.999047
TCF7	0.918456	0	0.00165875	-0.0006087	0.00198496	-0.311786	0	0.00085318	-0.0004024	0.00199639	-0.384426	0.0850612	0.999047
NEUROD2	0.91883	0	0.00114203	-0.0005364	0.00276978	-0.602699	0	0.00065837	-0.0002194	0.00217112	-0.527111	0.0846546	0.999047
TCEAL2	0.919018	0	0	-0.0015322	0.00152909	-0.465342	0	0	-0.0013305	0.0013391	-0.411179	0.0844498	0.999047
FOXF1	0.919063	0	0.00037952	-0.0033601	0.0015802	-0.33446	0	0.00026174	-0.0007176	0.00123615	-0.18829	0.0844007	0.999047
RAB2A	0.91953	0	0	0.00020982	0.00145181	-0.288749	0	0	-0.0003749	0.00139827	-0.418727	0.0838929	0.999047
KLF13	0.921546	0	0.00082557	0.00150202	0.00123819	-0.140237	0	0.00046472	0.00154087	0.00108595	-0.156377	0.0817023	0.999047
EIF5A2	0.922857	0	0	-0.0011427	0.00088465	-0.228017	0	0	-0.0005487	0.00101279	-0.268406	0.0802813	0.999047
NR4A1	0.922933	0	0.00132749	6.37249e-05	0.00310915	-0.707844	0	0.00072077	0.00023787	0.00231553	-0.545767	0.0801984	0.999047
RELB	0.924206	0	0.00081861	-0.0002474	0.00174858	-0.33944	0	0.000556	0.00023722	0.00124869	-0.284845	0.0788206	0.999047
FOXJ2	0.924742	0	0.00171354	-0.0060688	0.00261677	-0.64409	0	0.00079504	-0.0039689	0.00221482	-0.418089	0.0782408	0.999047
ADARB1	0.925674	0	0	0.00062148	0.00141286	-0.309777	0	0	6.19475e-05	0.00130854	-0.380662	0.0772331	0.999047
PKNOX2	0.930135	0	0.00108255	0.00182318	0.00154356	-0.196085	0	0.00068024	0.0009251	0.00157611	-0.243873	0.072425	0.999047
DUX4	0.930871	0	0.00010944	-0.0027788	0.00109185	-0.313119	0	7.25162e-05	-0.0016174	0.00089921	-0.274914	0.0716344	0.999047
ASCL1	0.931924	0	0.00106481	-0.00113	0.00261082	-0.924358	0	0.00065912	0.0033128	0.00218395	-0.584246	0.0705035	0.999047
FOSL1	0.932237	0	0.00109022	-0.0024324	0.00211021	-0.59568	0	0.00066014	-0.0002043	0.00145422	-0.192769	0.0701685	0.999047
TBX4	0.93532	0	0.00097998	-0.00054	0.00104919	-0.181016	0	0.00044241	0.00030057	0.0008347	-0.109866	0.0668663	0.999047
HNF4A	0.936261	0	0.00179764	-0.0002713	0.00168416	-0.353416	0	0.00078688	0.0018846	0.00130785	-0.23135	0.0658611	0.999047
NFIC	0.937202	0	0.0027364	0.00413348	0.00304547	-0.352233	0	0.00134178	0.00209193	0.00264738	-0.40541	0.0648568	0.999047
ANXA11	0.938483	0	0	0.00104002	0.00107267	-0.322435	0	0	-0.0001217	0.00119993	-0.308171	0.0634904	0.999047
AGGF1	0.939542	0	0	0.00165086	0.00141041	-0.297483	0	0	0.00121652	0.0012965	-0.311189	0.0623627	0.999047
LINC00471	0.941023	0	0	1.44528e-05	0.00145953	-0.266943	0	0	1.10961e-05	0.0014423	-0.562177	0.060788	0.999047
RFC2	0.941584	0	0	0.00061097	0.00149853	-0.501429	0	0	-0.0013463	0.00171543	-0.583747	0.0601921	0.999047
MEIS1	0.94477	0	0.00153067	0.00051019	0.00260282	-0.422627	0	0.00095799	0.00059675	0.00251526	-0.507459	0.0568133	0.999047
HEY1	0.945793	0	0.00058261	0.00051874	0.00113732	-0.129567	0	0.00036122	0.00161631	0.00123378	-0.293496	0.0557314	0.999047
FOSL2	0.946211	0	0.0008582	-0.0015125	0.00183059	-0.59562	0	0.00044427	-0.0001167	0.00117666	-0.178797	0.0552901	0.999047
MECP2	0.946248	0	0.00012842	0.00268287	0.00255436	-0.541484	0	6.66543e-05	0.00053981	0.0019682	-0.498176	0.0552506	0.999047
NR5A1	0.947134	0	0.00039475	0.00044403	0.00184628	-0.436661	0	0.00030708	-0.0002613	0.00162865	-0.695301	0.0543152	0.999047
ZNF263	0.947346	0	0.00213975	0.00104439	0.00215735	-0.325925	0	0.00107738	-0.00058	0.00226451	-0.451232	0.0540905	0.999047
TCF7L2	0.947621	0	0.00043987	-0.0007867	0.001485	-0.425033	0	0.00029684	-0.0022441	0.00129092	-0.466395	0.0538009	0.999047
TIMELESS	0.949097	0	0	-0.0001363	0.00172936	-0.361613	0	0	0.00034159	0.00187692	-0.460168	0.0522447	0.999047
ZNF610	0.949573	0	0.00028309	0.00162982	0.00077493	-0.112585	0	0.0002562	0.001843	0.00083397	-0.165739	0.0517427	0.999047
BSX	0.94975	0	0	0.0001886	0.00103391	-0.388768	0	0	-0.0013504	0.00093026	-0.303009	0.0515566	0.999047
ZNF503	0.950328	0	0	0.0010707	0.00145662	-0.252564	0	0	0.00258106	0.00134764	-0.173552	0.0509478	0.999047
PHLDA2	0.950792	0	0	-0.0011662	0.00180431	-0.535928	0	0	0.00096796	0.00157435	-0.354571	0.0504598	0.999047
JUNB	0.951678	0	0.00137556	-0.0023989	0.00188839	-0.595799	0	0.00078323	-0.0013543	0.00145868	-0.244513	0.049529	0.999047
NR1I2	0.952684	0	0.00117579	0.00113042	0.0013271	-0.25367	0	0.0006142	0.00188764	0.00132139	-0.437062	0.0484724	0.999047
MEF2B	0.953295	0	0.00075811	-0.0011347	0.00196671	-0.435261	0	0.00048792	-0.0027535	0.00211707	-0.692709	0.0478312	0.999047
THAP11	0.953571	0	0.00203231	0.00115696	0.00278737	-0.527452	0	0.00074035	-0.0025534	0.00347714	-0.704817	0.0475417	0.999047
ZCCHC14	0.954528	0	0	0.0013211	0.00184265	-0.717097	0	0	0.00508483	0.00172678	-0.361673	0.0465387	0.999047
PPARD	0.95462	0	0.00111138	-0.0008889	0.00160744	-0.479604	0	0.00059658	0.00101128	0.00105708	-0.211198	0.0464421	0.999047
EZR	0.956763	0	0	-0.0014048	0.00124738	-0.351444	0	0	0.00057981	0.00184473	-0.393559	0.0441999	0.999047
KLF6	0.957393	0	0.00340276	0.00600066	0.00286571	-0.760473	0	0.00108039	0.00303425	0.00281331	-0.509331	0.0435411	0.999047
ZKSCAN3	0.95959	0	0.00074915	0.00096473	0.00109369	-0.181342	0	0.000413	0.00040464	0.00103893	-0.322913	0.0412493	0.999047
FOSB	0.959775	0	0.00011927	-0.0010056	0.00132061	-0.346015	0	6.37548e-05	0.0003672	0.00099991	-0.162897	0.0410564	0.999047
ARNT	0.961002	0	0.00176869	0.00055829	0.00196657	-0.372767	0	0.00093824	0.00263673	0.00199159	-0.503719	0.0397792	0.999047
IRX3	0.961476	0	0.00109827	-0.0025327	0.00122122	-0.252881	0	0.00055726	-0.0018901	0.00125907	-0.367073	0.0392857	0.999047
GATA5	0.963701	0	0.00105923	-0.000948	0.00128605	-0.182845	0	0.00053354	-0.0015632	0.00144016	-0.281854	0.0369746	0.999047
R3HDM2	0.965089	0	0	-0.0018167	0.00125739	-0.405557	0	0	-0.0016065	0.00149531	-0.233568	0.0355354	0.999047
CUX2	0.966453	0	0.00117461	-0.000607	0.00174781	-0.588699	0	0.00059295	-0.0023052	0.00144695	-0.339043	0.0341228	0.999047
MSANTD3	0.967557	0	1.8952e-06	-0.0014793	0.00120887	-0.459017	0	0	-0.0007	0.00085207	-0.290124	0.0329805	0.999047
SP4	0.967869	0	0.0038334	0.00321095	0.00223227	-0.363883	0	0.00098489	0.00185255	0.00275074	-0.410438	0.0326583	0.999047
LAS1L	0.967944	0	0	0.00193859	0.00198322	-0.545634	0	0	-0.0038306	0.00175327	-0.487196	0.0325815	0.999047
DPRX	0.969263	0	0.00032618	-0.0002821	0.00129255	-0.345264	0	0.00021778	-0.0006979	0.00126861	-0.20471	0.0312189	0.999047
ZIC2	0.97085	0	0.00120495	-0.0001309	0.00134622	-0.192599	0	0.00060873	-0.0009872	0.00135569	-0.360613	0.0295831	0.999047
KLF14	0.972069	0	0.00063528	0.00180577	0.00124186	-0.21416	0	0.00037185	0.00047255	0.00122555	-0.273407	0.0283286	0.999047
GATA2	0.973682	0	0.00228023	-0.0038393	0.00269238	-0.611696	0	0.00094756	-0.0032096	0.00255538	-0.686518	0.0266702	0.999047
NFATC1	0.973947	0	0.00195933	-4.71e-05	0.00226295	-0.643623	0	0.00073447	-0.0024312	0.00184636	-0.446313	0.0263984	0.999047
SP5	0.974454	0	0.00050007	0.00146589	0.00175514	-0.35315	0	0.00021295	-0.000142	0.00172869	-0.639001	0.0258776	0.999047
UBE2V1	0.974479	0	0	0.0003396	0.00114621	-0.227195	0	0	-0.0020051	0.00097958	-0.280047	0.0258521	0.999047
ZNF528	0.974608	0	0.00050649	0.00055989	0.00099244	-0.369451	0	0.00029613	0.0005379	0.00089099	-0.341746	0.0257195	0.999047
MAZ	0.974681	0	0.00188659	0.00300176	0.00174434	-0.315098	0	0.00080575	0.00323803	0.00165047	-0.25203	0.0256454	0.999047
ZN554	0.97597	0	0.00067868	-0.0002561	0.00111369	-0.252032	0	0.00038429	0.00039055	0.00098509	-0.211987	0.0243233	0.999047
TFCP2L1	0.978215	0	0.00112012	0.0012086	0.00165248	-0.370907	0	0.00052815	0.00124905	0.00253581	-0.625297	0.0220253	0.999047
SPDEF	0.978978	0	0.00157061	0.00039019	0.00187798	-0.273577	0	0.00079292	-0.0013296	0.0016354	-0.243784	0.021246	0.999047
TFAM	0.979257	0	0	0.0021301	0.00205373	-0.546546	0	0	-0.0041665	0.00180907	-0.488932	0.0209612	0.999047
HXD10	0.980132	0	0	-0.001269	0.00102092	-0.323567	0	0	-0.0022231	0.0009399	-0.268922	0.0200678	0.999047
HAND2	0.980168	0	2.89634e-05	-0.0012867	0.00104683	-0.203324	0	2.14487e-05	0.00138759	0.00109932	-0.248573	0.0200315	0.999047
HSFY2	0.980546	0	0.00094857	-5.3e-05	0.00121887	-0.223111	0	0.00054282	-0.0017207	0.00123624	-0.183924	0.0196455	0.999047
CBX3	0.981007	0	0	0.00045349	0.00135345	-0.238681	0	0	-0.0012645	0.0010821	-0.225896	0.0191755	0.999047
NAP1L1	0.981401	0	0	8.96263e-05	0.00231503	-0.740566	0	0	0.00056987	0.00202714	-0.740566	0.018774	0.999047
PATZ1	0.982332	0	0.00286012	0.00345526	0.00123535	-0.185387	0	0.00061719	0.00338981	0.00120461	-0.152793	0.017826	0.999047
MAP4K2	0.982957	0	0	0.00105496	0.00139757	-0.276887	0	0	-0.0004627	0.00152304	-0.477672	0.0171898	0.999047
FOXN1	0.983277	0	0.00010114	0.0016833	0.00149995	-0.215141	0	6.54919e-05	-0.0004008	0.00102996	-0.301302	0.0168639	0.999047
TRMT1	0.984064	0	0	0.00041779	0.001299	-0.367344	0	0	0.00012621	0.00095446	-0.252918	0.0160642	0.999047
SSBP3	0.984074	0	0	-0.0003379	0.00123031	-0.212092	0	0	-0.0014748	0.00115677	-0.307217	0.0160538	0.999047
FOXL1	0.985628	0	0.00115645	-0.0038962	0.00179402	-0.476433	0	0.00057697	-0.0033379	0.00143324	-0.359269	0.0144765	0.999047
SRBD1	0.986716	0	0	-0.0001177	0.00143693	-0.300084	0	0	0.00107104	0.00100755	-0.142641	0.0133728	0.999047
KLF5	0.988142	0	0.00062141	0.00087703	0.00168591	-0.29246	0	0.0003896	0.00033998	0.00226579	-0.540161	0.0119291	0.999047
SOX17	0.988151	0	0.00284141	-0.0032258	0.00357491	-0.658833	0	0.00151526	-0.0048535	0.00290859	-0.79065	0.0119196	0.999047
MAPK1	0.98953	0	0	0.00338544	0.00192027	-0.330869	0	0	-0.0005465	0.00172566	-0.371077	0.010525	0.999047
ZBTB43	0.990874	0	0	-0.0006791	0.00194012	-0.693201	0	0	-0.0012168	0.00173464	-0.483397	0.00916836	0.999047
REST	0.99114	0	0.00086024	-0.0007497	0.00147021	-0.343828	0	0.00042662	-0.0008431	0.00175283	-0.6285	0.00889994	0.999047
ERR2	0.991274	0	0	0.00042106	0.00096986	-0.220158	0	0	0.00032441	0.00077169	-0.276038	0.00876411	0.999047
MAGEA8	0.991699	0	0	0.00029101	0.00154101	-0.488244	0	0	-0.0012261	0.00114407	-0.24484	0.00833583	0.999047
E2F6	0.991975	0	0.00185051	0.00284037	0.00214669	-0.303358	0	0.00092762	0.00054982	0.00195101	-0.233347	0.00805753	0.999047
PICK1	0.993619	0	0	0.00014325	0.00156259	-0.39053	0	0	-0.0009181	0.00134046	-0.40144	0.00640095	0.999047
RUNX2	0.995543	0	0.00225457	0.00016509	0.00245326	-0.351964	0	0.00097166	0.00071575	0.00231245	-0.475084	0.00446647	0.999047
ZNF93	0.995596	0	0.00219708	0.000925	0.00263649	-0.66178	0	0.00112299	0.00214628	0.00237393	-0.466718	0.00441407	0.999047
TFAP2C	0.996068	0	0.00381738	0.00018129	0.00309583	-0.550272	0	0.00153138	-0.0002663	0.00292403	-0.500247	0.00393997	0.999047
RPL6	0.99626	0	0	-3.4e-05	0.00142746	-0.343495	0	0	0.00019372	0.00134651	-0.326232	0.00374652	0.999047
NFAC3	0.997025	0	0	0.00047684	0.00099139	-0.255433	0	0	-0.0011108	0.00091405	-0.289065	0.00297925	0.999047
CREB1	0.997221	0	0.00281598	-0.0013736	0.00321964	-0.586471	0	0.00160023	-0.0030587	0.00290208	-0.565477	0.00278264	0.999047
SNAPC4	0.998045	0	0	0.0006688	0.00121057	-0.160456	0	0	-0.000355	0.00084425	-0.191268	0.00195708	0.999047
YY1	0.998217	0	0.00226952	0.00056779	0.00274442	-0.50793	0	0.00093139	-0.0014475	0.00288396	-0.769627	0.00178499	0.999047
C19ORF25	0.999047	0	0	-0.0003935	0.00200953	-0.618701	0	0	-0.0027986	0.00149559	-0.695331	0.00095329	0.999047
